# Supplementary material for: Genomic diversity within the haloalkaliphilic genus Thioalkalivibrio
Source: PLoS One. 2017 Mar 10;12(3):e0173517. doi: 10.1371/journal.pone.0173517 (PMC5345834; doi:10.1371/journal.pone.0173517)
Supplement: S3 Table — (XLSX) [file pone.0173517.s004.xlsx]

## Sheet: Sheet1
S3 Table. 16S rRNA gene sequence similarities.
Strains	ALE17	ALE28	ALE25	ALE27	ALE16	ALE30	ALE9	ALE31	ALE21	ALE22	ALE12	ALJ7	ALJ6	ALJ1	ALM2(T)	ALMg2	AKL6	ALM13-2	AKL8	AL2(T)	ALMg9	AKL9	AKL12	ALK7	AKL3	ALMg3	AKL10	ALMg11	ALE6	ALE14	AKL19	ALJT	ALJ16	ALJ8	AL5	ALgr1	ALRh	ALJ9	ALJ5	ALJ4	ALJ11	ALJ15	ALJ2	AKL11	HL-Eb18	K90mix	ALJ20	ALJ21	AL21
ALE17
ALE28	1
ALE25	1	1
ALE27	1	1	1
ALE16	1	1	1	1
ALE30	1	1	1	1	1
ALE9	1	1	1	1	1	1
ALE31	1	1	1	1	1	1	1
ALE21	1	1	1	1	1	1	1	1
ALE22	1	1	1	1	1	1	1	1	1
ALE12	1	1	1	1	1	1	1	1	1	1
ALJ7	0.99859	0.99859	0.99859	0.99859	0.99859	0.99859	0.99859	0.99859	0.99859	0.99859	0.99859
ALJ6	0.996474	0.996474	0.996474	0.996474	0.996474	0.996474	0.996474	0.996474	0.996474	0.996474	0.996474	0.997884
ALJ1	0.997179	0.997179	0.997179	0.997179	0.997179	0.997179	0.997179	0.997179	0.997179	0.997179	0.997179	0.997179	0.999295
ALM2(T)	0.988685	0.988685	0.988685	0.988685	0.988685	0.988685	0.988685	0.988685	0.988685	0.988685	0.988685	0.990099	0.989392	0.988685
ALMg2	0.997179	0.997179	0.997179	0.997179	0.997179	0.997179	0.997179	0.997179	0.997179	0.997179	0.997179	0.99859	0.997884	0.997179	0.991513
AKL6	0.997179	0.997179	0.997179	0.997179	0.997179	0.997179	0.997179	0.997179	0.997179	0.997179	0.997179	0.99859	0.997884	0.997179	0.991513	1
ALM13-2	0.997179	0.997179	0.997179	0.997179	0.997179	0.997179	0.997179	0.997179	0.997179	0.997179	0.997179	0.99859	0.997884	0.997179	0.991513	1	1
AKL8	0.997179	0.997179	0.997179	0.997179	0.997179	0.997179	0.997179	0.997179	0.997179	0.997179	0.997179	0.99859	0.997884	0.997179	0.991513	1	1	1
AL2(T)	0.997179	0.997179	0.997179	0.997179	0.997179	0.997179	0.997179	0.997179	0.997179	0.997179	0.997179	0.99859	0.997884	0.997179	0.985675	1	1	1	1
ALMg9	0.997179	0.997179	0.997179	0.997179	0.997179	0.997179	0.997179	0.997179	0.997179	0.997179	0.997179	0.99859	0.997884	0.997179	0.991513	1	1	1	1	1
AKL9	0.997179	0.997179	0.997179	0.997179	0.997179	0.997179	0.997179	0.997179	0.997179	0.997179	0.997179	0.99859	0.997884	0.997179	0.991513	1	1	1	1	1	1
AKL12	0.996474	0.996474	0.996474	0.996474	0.996474	0.996474	0.996474	0.996474	0.996474	0.996474	0.996474	0.997884	0.997179	0.996474	0.990806	0.999295	0.999295	0.999295	0.999295	0.999295	0.999295	0.999295
ALK7	0.997179	0.997179	0.997179	0.997179	0.997179	0.997179	0.997179	0.997179	0.997179	0.997179	0.997179	0.99859	0.997884	0.997179	0.991513	1	1	1	1	1	1	1	0.999295
AKL3	0.997179	0.997179	0.997179	0.997179	0.997179	0.997179	0.997179	0.997179	0.997179	0.997179	0.997179	0.99859	0.997884	0.997179	0.991513	1	1	1	1	1	1	1	0.999295	1
ALMg3	0.996474	0.996474	0.996474	0.996474	0.996474	0.996474	0.996474	0.996474	0.996474	0.996474	0.996474	0.997884	0.997179	0.996474	0.990806	0.999295	0.999295	0.999295	0.999295	0.999295	0.999295	0.999295	0.99859	0.999295	0.999295
AKL10	0.997179	0.997179	0.997179	0.997179	0.997179	0.997179	0.997179	0.997179	0.997179	0.997179	0.997179	0.99859	0.997884	0.997179	0.991513	1	1	1	1	1	1	1	0.999295	1	1	0.999295
ALMg11	0.997179	0.997179	0.997179	0.997179	0.997179	0.997179	0.997179	0.997179	0.997179	0.997179	0.997179	0.99859	0.997884	0.997179	0.991513	1	1	1	1	1	1	1	0.999295	1	1	0.999295	1
ALE6	0.997884	0.997884	0.997884	0.997884	0.997884	0.997884	0.997884	0.997884	0.997884	0.997884	0.997884	0.997884	0.997179	0.997884	0.990806	0.997884	0.997884	0.997884	0.997884	0.997884	0.997884	0.997884	0.997179	0.997884	0.997884	0.997179	0.997884	0.997884
ALE14	0.997884	0.997884	0.997884	0.997884	0.997884	0.997884	0.997884	0.997884	0.997884	0.997884	0.997884	0.997884	0.997179	0.997884	0.990806	0.997884	0.997884	0.997884	0.997884	0.997884	0.997884	0.997884	0.997179	0.997884	0.997884	0.997179	0.997884	0.997884	1
AKL19	0.995769	0.995769	0.995769	0.995769	0.995769	0.995769	0.995769	0.995769	0.995769	0.995769	0.995769	0.995769	0.994358	0.995063	0.986563	0.995063	0.995063	0.995063	0.995063	0.995063	0.995063	0.995063	0.994358	0.995063	0.995063	0.994358	0.995063	0.995063	0.995769	0.995769
ALJT	0.990832	0.990832	0.990832	0.990832	0.990832	0.990832	0.990832	0.990832	0.990832	0.990832	0.990832	0.990832	0.988717	0.989422	0.980905	0.989422	0.989422	0.989422	0.989422	0.989422	0.989422	0.989422	0.988717	0.989422	0.989422	0.988717	0.989422	0.989422	0.990127	0.990127	0.990832
ALJ16	0.992948	0.992948	0.992948	0.992948	0.992948	0.992948	0.992948	0.992948	0.992948	0.992948	0.992948	0.991537	0.989422	0.990127	0.98232	0.990127	0.990127	0.990127	0.990127	0.990127	0.990127	0.990127	0.989422	0.990127	0.990127	0.989422	0.990127	0.990127	0.990832	0.990832	0.991537	0.995063
ALJ8	0.983075	0.983075	0.983075	0.983075	0.983075	0.983075	0.983075	0.983075	0.983075	0.983075	0.983075	0.983075	0.98378	0.984485	0.97454	0.983075	0.983075	0.983075	0.983075	0.983075	0.983075	0.983075	0.98237	0.983075	0.983075	0.98237	0.983075	0.983075	0.98378	0.98378	0.98519	0.983075	0.98237
AL5	0.983075	0.983075	0.983075	0.983075	0.983075	0.983075	0.983075	0.983075	0.983075	0.983075	0.983075	0.983075	0.98378	0.984485	0.97454	0.983075	0.983075	0.983075	0.983075	0.983075	0.983075	0.983075	0.98237	0.983075	0.983075	0.98237	0.983075	0.983075	0.98378	0.98378	0.98519	0.983075	0.98237	1
ALgr1	0.983075	0.983075	0.983075	0.983075	0.983075	0.983075	0.983075	0.983075	0.983075	0.983075	0.983075	0.983075	0.98378	0.984485	0.97454	0.983075	0.983075	0.983075	0.983075	0.983075	0.983075	0.983075	0.98237	0.983075	0.983075	0.98237	0.983075	0.983075	0.98378	0.98378	0.98519	0.983075	0.98237	1	1
ALRh	0.983075	0.983075	0.983075	0.983075	0.983075	0.983075	0.983075	0.983075	0.983075	0.983075	0.983075	0.983075	0.98378	0.984485	0.97454	0.983075	0.983075	0.983075	0.983075	0.983075	0.983075	0.983075	0.98237	0.983075	0.983075	0.98237	0.983075	0.983075	0.98378	0.98378	0.98519	0.98237	0.981664	0.999295	0.999295	0.999295
ALJ9	0.983075	0.983075	0.983075	0.983075	0.983075	0.983075	0.983075	0.983075	0.983075	0.983075	0.983075	0.983075	0.98378	0.984485	0.97454	0.983075	0.983075	0.983075	0.983075	0.983075	0.983075	0.983075	0.98237	0.983075	0.983075	0.98237	0.983075	0.983075	0.98378	0.98378	0.98519	0.983075	0.98237	1	1	1	0.999295
ALJ5	0.983075	0.983075	0.983075	0.983075	0.983075	0.983075	0.983075	0.983075	0.983075	0.983075	0.983075	0.983075	0.98378	0.984485	0.97454	0.983075	0.983075	0.983075	0.983075	0.983075	0.983075	0.983075	0.98237	0.983075	0.983075	0.98237	0.983075	0.983075	0.98378	0.98378	0.98519	0.983075	0.98237	1	1	1	0.999295	1
ALJ4	0.983075	0.983075	0.983075	0.983075	0.983075	0.983075	0.983075	0.983075	0.983075	0.983075	0.983075	0.983075	0.98378	0.984485	0.97454	0.983075	0.983075	0.983075	0.983075	0.983075	0.983075	0.983075	0.98237	0.983075	0.983075	0.98237	0.983075	0.983075	0.98378	0.98378	0.98519	0.983075	0.98237	1	1	1	0.999295	1	1
ALJ11	0.983075	0.983075	0.983075	0.983075	0.983075	0.983075	0.983075	0.983075	0.983075	0.983075	0.983075	0.983075	0.98378	0.984485	0.97454	0.983075	0.983075	0.983075	0.983075	0.983075	0.983075	0.983075	0.98237	0.983075	0.983075	0.98237	0.983075	0.983075	0.98378	0.98378	0.98519	0.983075	0.98237	1	1	1	0.999295	1	1	1
ALJ15	0.983075	0.983075	0.983075	0.983075	0.983075	0.983075	0.983075	0.983075	0.983075	0.983075	0.983075	0.983075	0.98378	0.984485	0.97454	0.983075	0.983075	0.983075	0.983075	0.983075	0.983075	0.983075	0.98237	0.983075	0.983075	0.98237	0.983075	0.983075	0.98378	0.98378	0.98519	0.983075	0.98237	1	1	1	0.999295	1	1	1	1
ALJ2	0.983075	0.983075	0.983075	0.983075	0.983075	0.983075	0.983075	0.983075	0.983075	0.983075	0.983075	0.983075	0.98378	0.984485	0.97454	0.983075	0.983075	0.983075	0.983075	0.983075	0.983075	0.983075	0.98237	0.983075	0.983075	0.98237	0.983075	0.983075	0.98378	0.98378	0.98519	0.983075	0.98237	1	1	1	0.999295	1	1	1	1	1
AKL11	0.979305	0.979305	0.979305	0.979305	0.979305	0.979305	0.979305	0.979305	0.979305	0.979305	0.979305	0.979305	0.981523	0.982262	0.979259	0.980783	0.980783	0.980783	0.980783	0.980783	0.980783	0.980783	0.980044	0.980783	0.980783	0.980044	0.980783	0.980783	0.980044	0.980044	0.978566	0.981523	0.979305	0.988914	0.988914	0.988914	0.988174	0.988914	0.988914	0.988914	0.988914	0.988914	0.988914
HL-Eb18	0.981664	0.981664	0.981664	0.981664	0.981664	0.981664	0.981664	0.981664	0.981664	0.981664	0.981664	0.981664	0.98237	0.983075	0.973126	0.981664	0.981664	0.981664	0.981664	0.981664	0.981664	0.981664	0.980959	0.981664	0.981664	0.980959	0.981664	0.981664	0.98237	0.98237	0.98519	0.984485	0.98237	0.997179	0.997179	0.997179	0.996474	0.997179	0.997179	0.997179	0.997179	0.997179	0.997179	0.988914
K90mix	0.981664	0.981664	0.981664	0.981664	0.981664	0.981664	0.981664	0.981664	0.981664	0.981664	0.981664	0.981664	0.98237	0.983075	0.971331	0.981664	0.981664	0.981664	0.981664	0.980315	0.981664	0.981664	0.980959	0.981664	0.981664	0.980959	0.981664	0.981664	0.98237	0.98237	0.98519	0.984485	0.98237	0.997179	0.997179	0.997179	0.996474	0.997179	0.997179	0.997179	0.997179	0.997179	0.997179	0.988914	1
ALJ20	0.98378	0.98378	0.98378	0.98378	0.98378	0.98378	0.98378	0.98378	0.98378	0.98378	0.98378	0.98378	0.984485	0.98519	0.975248	0.98378	0.98378	0.98378	0.98378	0.98378	0.98378	0.98378	0.983075	0.98378	0.98378	0.983075	0.98378	0.98378	0.984485	0.984485	0.985896	0.98378	0.983075	0.999295	0.999295	0.999295	0.99859	0.999295	0.999295	0.999295	0.999295	0.999295	0.999295	0.988174	0.997884	0.997884
ALJ21	0.98378	0.98378	0.98378	0.98378	0.98378	0.98378	0.98378	0.98378	0.98378	0.98378	0.98378	0.98378	0.984485	0.98519	0.975248	0.98378	0.98378	0.98378	0.98378	0.98378	0.98378	0.98378	0.983075	0.98378	0.98378	0.983075	0.98378	0.98378	0.984485	0.984485	0.985896	0.98378	0.983075	0.999295	0.999295	0.999295	0.99859	0.999295	0.999295	0.999295	0.999295	0.999295	0.999295	0.988174	0.997884	0.997884	1
AL21	0.98378	0.98378	0.98378	0.98378	0.98378	0.98378	0.98378	0.98378	0.98378	0.98378	0.98378	0.98378	0.984485	0.98519	0.975248	0.98378	0.98378	0.98378	0.98378	0.98378	0.98378	0.98378	0.983075	0.98378	0.98378	0.983075	0.98378	0.98378	0.984485	0.984485	0.985896	0.98378	0.983075	0.999295	0.999295	0.999295	0.99859	0.999295	0.999295	0.999295	0.999295	0.999295	0.999295	0.988174	0.997884	0.997884	1	1
ALJ10	0.980254	0.980254	0.980254	0.980254	0.980254	0.980254	0.980254	0.980254	0.980254	0.980254	0.980254	0.980254	0.980959	0.981664	0.971711	0.980254	0.980254	0.980254	0.980254	0.980254	0.980254	0.980254	0.980959	0.980254	0.980254	0.979549	0.980254	0.980254	0.980959	0.980959	0.98378	0.98237	0.981664	0.995063	0.995063	0.995063	0.994358	0.995063	0.995063	0.995063	0.995063	0.995063	0.995063	0.986696	0.995063	0.995063	0.995769	0.995769	0.995769
ALJ3	0.980254	0.980254	0.980254	0.980254	0.980254	0.980254	0.980254	0.980254	0.980254	0.980254	0.980254	0.980254	0.980959	0.981664	0.971711	0.980254	0.980254	0.980254	0.980254	0.980254	0.980254	0.980254	0.980959	0.980254	0.980254	0.979549	0.980254	0.980254	0.980959	0.980959	0.98378	0.98237	0.981664	0.995063	0.995063	0.995063	0.994358	0.995063	0.995063	0.995063	0.995063	0.995063	0.995063	0.986696	0.995063	0.995063	0.995769	0.995769	0.995769
ALD1	0.980254	0.980254	0.980254	0.980254	0.980254	0.980254	0.980254	0.980254	0.980254	0.980254	0.980254	0.980254	0.980959	0.981664	0.971711	0.980254	0.980254	0.980254	0.980254	0.980254	0.980254	0.980254	0.980959	0.980254	0.980254	0.979549	0.980254	0.980254	0.980959	0.980959	0.98378	0.98237	0.981664	0.995063	0.995063	0.995063	0.994358	0.995063	0.995063	0.995063	0.995063	0.995063	0.995063	0.986696	0.995063	0.995063	0.995769	0.995769	0.995769
ARh3	0.981664	0.981664	0.981664	0.981664	0.981664	0.981664	0.981664	0.981664	0.981664	0.981664	0.981664	0.981664	0.98237	0.983075	0.973126	0.981664	0.981664	0.981664	0.981664	0.981664	0.981664	0.981664	0.98237	0.981664	0.981664	0.980959	0.981664	0.981664	0.98237	0.98237	0.98519	0.983075	0.98237	0.995769	0.995769	0.995769	0.996474	0.995769	0.995769	0.995769	0.995769	0.995769	0.995769	0.987435	0.994358	0.994358	0.995063	0.995063	0.995063
ARh2(T)	0.976242	0.976242	0.976242	0.976242	0.976242	0.976242	0.976242	0.976242	0.976242	0.976242	0.976242	0.976962	0.977682	0.977682	0.969675	0.977682	0.977682	0.977682	0.977682	0.977682	0.977682	0.977682	0.978402	0.977682	0.977682	0.976962	0.977682	0.977682	0.976962	0.976962	0.979842	0.976242	0.975522	0.989201	0.989201	0.989201	0.989921	0.989201	0.989201	0.989201	0.989201	0.989201	0.989201	0.981523	0.987761	0.987761	0.988481	0.988481	0.988481
ARh5	0.981664	0.981664	0.981664	0.981664	0.981664	0.981664	0.981664	0.981664	0.981664	0.981664	0.981664	0.981664	0.98237	0.983075	0.973126	0.981664	0.981664	0.981664	0.981664	0.981664	0.981664	0.981664	0.98237	0.981664	0.981664	0.980959	0.981664	0.981664	0.98237	0.98237	0.98519	0.983075	0.98237	0.995769	0.995769	0.995769	0.996474	0.995769	0.995769	0.995769	0.995769	0.995769	0.995769	0.987435	0.994358	0.994358	0.995063	0.995063	0.995063
HL17(T)	0.964259	0.964259	0.964259	0.964259	0.964259	0.964259	0.964259	0.964259	0.964259	0.964259	0.964259	0.964259	0.965019	0.965779	0.963415	0.964259	0.964259	0.964259	0.964259	0.964259	0.964259	0.964259	0.965019	0.964259	0.964259	0.963498	0.964259	0.964259	0.96654	0.96654	0.965019	0.962738	0.963498	0.970342	0.970342	0.970342	0.969582	0.970342	0.970342	0.970342	0.970342	0.970342	0.970342	0.967865	0.971863	0.971863	0.971103	0.971103	0.971103
ALgr5	0.96756	0.96756	0.96756	0.96756	0.96756	0.96756	0.96756	0.96756	0.96756	0.96756	0.96756	0.96756	0.968265	0.96897	0.960396	0.96756	0.96756	0.96756	0.96756	0.96756	0.96756	0.96756	0.968265	0.96756	0.96756	0.966855	0.96756	0.96756	0.969676	0.969676	0.968265	0.96615	0.966855	0.973202	0.973202	0.973202	0.972496	0.973202	0.973202	0.973202	0.973202	0.973202	0.973202	0.968958	0.974612	0.974612	0.973907	0.973907	0.973907
ALE23	0.966855	0.966855	0.966855	0.966855	0.966855	0.966855	0.966855	0.966855	0.966855	0.966855	0.966855	0.966855	0.96756	0.968265	0.959689	0.966855	0.966855	0.966855	0.966855	0.966855	0.966855	0.966855	0.96756	0.966855	0.966855	0.96615	0.966855	0.966855	0.96897	0.96897	0.96756	0.965444	0.96615	0.972496	0.972496	0.972496	0.971791	0.972496	0.972496	0.972496	0.972496	0.972496	0.972496	0.968219	0.973907	0.973907	0.973202	0.973202	0.973202
ALE20	0.96756	0.96756	0.96756	0.96756	0.96756	0.96756	0.96756	0.96756	0.96756	0.96756	0.96756	0.96756	0.968265	0.96897	0.960396	0.96756	0.96756	0.96756	0.96756	0.96756	0.96756	0.96756	0.968265	0.96756	0.96756	0.966855	0.96756	0.96756	0.969676	0.969676	0.968265	0.96615	0.966855	0.973202	0.973202	0.973202	0.972496	0.973202	0.973202	0.973202	0.973202	0.973202	0.973202	0.968958	0.974612	0.974612	0.973907	0.973907	0.973907
ALE10	0.96756	0.96756	0.96756	0.96756	0.96756	0.96756	0.96756	0.96756	0.96756	0.96756	0.96756	0.96756	0.968265	0.96897	0.960396	0.96756	0.96756	0.96756	0.96756	0.96756	0.96756	0.96756	0.968265	0.96756	0.96756	0.966855	0.96756	0.96756	0.969676	0.969676	0.968265	0.96615	0.966855	0.973202	0.973202	0.973202	0.972496	0.973202	0.973202	0.973202	0.973202	0.973202	0.973202	0.968958	0.974612	0.974612	0.973907	0.973907	0.973907
ALR17-21	0.96756	0.96756	0.96756	0.96756	0.96756	0.96756	0.96756	0.96756	0.96756	0.96756	0.96756	0.96756	0.968265	0.96897	0.960396	0.96756	0.96756	0.96756	0.96756	0.96756	0.96756	0.96756	0.968265	0.96756	0.96756	0.966855	0.96756	0.96756	0.969676	0.969676	0.968265	0.96615	0.966855	0.973202	0.973202	0.973202	0.972496	0.973202	0.973202	0.973202	0.973202	0.973202	0.973202	0.968958	0.974612	0.974612	0.973907	0.973907	0.973907
ALgr3	0.96756	0.96756	0.96756	0.96756	0.96756	0.96756	0.96756	0.96756	0.96756	0.96756	0.96756	0.96756	0.968265	0.96897	0.960396	0.96756	0.96756	0.96756	0.96756	0.96756	0.96756	0.96756	0.968265	0.96756	0.96756	0.966855	0.96756	0.96756	0.969676	0.969676	0.968265	0.96615	0.966855	0.973202	0.973202	0.973202	0.972496	0.973202	0.973202	0.973202	0.973202	0.973202	0.973202	0.968958	0.974612	0.974612	0.973907	0.973907	0.973907
ALE18	0.96756	0.96756	0.96756	0.96756	0.96756	0.96756	0.96756	0.96756	0.96756	0.96756	0.96756	0.96756	0.968265	0.96897	0.960396	0.96756	0.96756	0.96756	0.96756	0.96756	0.96756	0.96756	0.968265	0.96756	0.96756	0.966855	0.96756	0.96756	0.969676	0.969676	0.968265	0.96615	0.966855	0.973202	0.973202	0.973202	0.972496	0.973202	0.973202	0.973202	0.973202	0.973202	0.973202	0.968958	0.974612	0.974612	0.973907	0.973907	0.973907
ALE19	0.96756	0.96756	0.96756	0.96756	0.96756	0.96756	0.96756	0.96756	0.96756	0.96756	0.96756	0.96756	0.968265	0.96897	0.960396	0.96756	0.96756	0.96756	0.96756	0.96756	0.96756	0.96756	0.968265	0.96756	0.96756	0.966855	0.96756	0.96756	0.969676	0.969676	0.968265	0.96615	0.966855	0.973202	0.973202	0.973202	0.972496	0.973202	0.973202	0.973202	0.973202	0.973202	0.973202	0.968958	0.974612	0.974612	0.973907	0.973907	0.973907
ALE11	0.966855	0.966855	0.966855	0.966855	0.966855	0.966855	0.966855	0.966855	0.966855	0.966855	0.966855	0.966855	0.96756	0.968265	0.959689	0.966855	0.966855	0.966855	0.966855	0.966855	0.966855	0.966855	0.96756	0.966855	0.966855	0.96615	0.966855	0.966855	0.96897	0.96897	0.96897	0.965444	0.96615	0.973907	0.973907	0.973907	0.973202	0.973907	0.973907	0.973907	0.973907	0.973907	0.973907	0.968219	0.975317	0.975317	0.974612	0.974612	0.974612
AKL17	0.96897	0.96897	0.96897	0.96897	0.96897	0.96897	0.96897	0.96897	0.96897	0.96897	0.96897	0.96897	0.969676	0.970381	0.96181	0.96897	0.96897	0.96897	0.96897	0.96897	0.96897	0.96897	0.969676	0.96897	0.96897	0.968265	0.96897	0.96897	0.971086	0.971086	0.971086	0.96756	0.968265	0.976023	0.976023	0.976023	0.975317	0.976023	0.976023	0.976023	0.976023	0.976023	0.976023	0.970436	0.977433	0.977433	0.976728	0.976728	0.976728
ALJ24	0.966761	0.966761	0.966761	0.966761	0.966761	0.966761	0.966761	0.966761	0.966761	0.966761	0.966761	0.966761	0.966054	0.966761	0.956164	0.965347	0.965347	0.965347	0.965347	0.96334	0.965347	0.965347	0.966054	0.965347	0.965347	0.964639	0.965347	0.965347	0.967468	0.967468	0.968175	0.965347	0.966054	0.972419	0.972419	0.972419	0.971711	0.972419	0.972419	0.972419	0.972419	0.972419	0.972419	0.966667	0.973833	0.974864	0.973126	0.973126	0.973126
ALSr1	0.972496	0.972496	0.972496	0.972496	0.972496	0.972496	0.972496	0.972496	0.972496	0.972496	0.972496	0.972496	0.973202	0.973907	0.965422	0.972496	0.972496	0.972496	0.972496	0.970345	0.972496	0.972496	0.973202	0.972496	0.972496	0.971791	0.972496	0.972496	0.974612	0.974612	0.973907	0.970381	0.971086	0.976023	0.976023	0.976023	0.976728	0.976023	0.976023	0.976023	0.976023	0.976023	0.976023	0.971914	0.977433	0.977241	0.976728	0.976728	0.976728
ALEN2(T)	0.949604	0.949604	0.949604	0.949604	0.949604	0.949604	0.949604	0.949604	0.949604	0.949604	0.949604	0.948884	0.950324	0.950324	0.939649	0.948884	0.948884	0.948884	0.948884	0.950302	0.948884	0.948884	0.949604	0.948884	0.948884	0.948164	0.948884	0.948884	0.948884	0.948884	0.948884	0.946004	0.948164	0.951764	0.951764	0.951764	0.951044	0.951764	0.951764	0.951764	0.951764	0.951764	0.951764	0.951959	0.951764	0.95283	0.952484	0.952484	0.952484
ARh1(T)	0.945946	0.945946	0.945946	0.945946	0.945946	0.945946	0.945946	0.945946	0.945946	0.945946	0.945946	0.945235	0.946657	0.946657	0.936155	0.945235	0.945235	0.945235	0.945235	0.943565	0.945235	0.945235	0.945946	0.945235	0.945235	0.944523	0.945235	0.945235	0.945235	0.945235	0.943812	0.94239	0.944523	0.946657	0.946657	0.946657	0.945946	0.946657	0.946657	0.946657	0.946657	0.946657	0.946657	0.948033	0.946657	0.944942	0.947368	0.947368	0.947368
HL-EbGr7(T)	0.940636	0.940636	0.940636	0.940636	0.940636	0.940636	0.940636	0.940636	0.940636	0.940636	0.940636	0.941343	0.939929	0.939929	0.929549	0.939929	0.939929	0.939929	0.939929	0.940171	0.939929	0.939929	0.939223	0.939929	0.939929	0.939223	0.939929	0.939929	0.939929	0.939929	0.939929	0.937102	0.936396	0.935689	0.935689	0.935689	0.935689	0.935689	0.935689	0.935689	0.935689	0.935689	0.935689	0.935556	0.936396	0.939513	0.936396	0.936396	0.936396
ALJ17	0.93819	0.93819	0.93819	0.93819	0.93819	0.93819	0.93819	0.93819	0.93819	0.93819	0.93819	0.938926	0.937454	0.937454	0.935103	0.937454	0.937454	0.937454	0.937454	0.937454	0.937454	0.937454	0.936718	0.937454	0.937454	0.936718	0.937454	0.937454	0.937454	0.937454	0.937454	0.934511	0.933775	0.933039	0.933039	0.933039	0.933039	0.933039	0.933039	0.933039	0.933039	0.933039	0.933039	0.936012	0.933775	0.933775	0.933775	0.933775	0.933775
ALJD(T)	0.948446	0.948446	0.948446	0.948446	0.948446	0.948446	0.948446	0.948446	0.948446	0.948446	0.948446	0.949153	0.94774	0.94774	0.938705	0.94774	0.94774	0.94774	0.94774	0.947224	0.94774	0.94774	0.947034	0.94774	0.94774	0.947034	0.94774	0.94774	0.94774	0.94774	0.945621	0.944209	0.943503	0.943503	0.943503	0.943503	0.943503	0.943503	0.943503	0.943503	0.943503	0.943503	0.943503	0.943005	0.942797	0.942426	0.944209	0.944209	0.944209
ARhD1(T)	0.943531	0.943531	0.943531	0.943531	0.943531	0.943531	0.943531	0.943531	0.943531	0.943531	0.943531	0.942816	0.941387	0.941387	0.932357	0.941387	0.941387	0.941387	0.941387	0.942281	0.941387	0.941387	0.940672	0.941387	0.941387	0.940672	0.941387	0.941387	0.941387	0.941387	0.940672	0.938528	0.939242	0.936383	0.936383	0.936383	0.936383	0.936383	0.936383	0.936383	0.936383	0.936383	0.936383	0.938609	0.937098	0.938108	0.937098	0.937098	0.937098
ALJ12(T)	0.983075	0.983075	0.983075	0.983075	0.983075	0.983075	0.983075	0.983075	0.983075	0.983075	0.983075	0.983075	0.98378	0.984485	0.97454	0.983075	0.983075	0.983075	0.983075	0.983075	0.983075	0.983075	0.98237	0.983075	0.983075	0.98237	0.983075	0.983075	0.98378	0.98378	0.98519	0.983075	0.98237	1	1	1	0.999295	1	1	1	1	1	1	0.988914	0.997179	0.997179	0.999295	0.999295	0.999295
ARh4	0.981651	0.981651	0.981651	0.981651	0.981651	0.981651	0.981651	0.981651	0.981651	0.981651	0.981651	0.981651	0.982357	0.983063	0.973107	0.981651	0.981651	0.981651	0.981651	0.981651	0.981651	0.981651	0.980946	0.981651	0.981651	0.980946	0.981651	0.981651	0.982357	0.982357	0.983769	0.981651	0.980946	0.998589	0.998589	0.998589	0.997883	0.998589	0.998589	0.998589	0.998589	0.998589	0.998589	0.987426	0.995766	0.995766	0.997883	0.997883	0.997883
Trs. sibirica A12(T)	0.935644	0.935644	0.935644	0.935644	0.935644	0.935644	0.935644	0.935644	0.935644	0.935644	0.935644	0.936351	0.934936	0.934936	0.924709	0.934936	0.934936	0.934936	0.934936	0.934211	0.934936	0.934936	0.935644	0.934936	0.934936	0.934229	0.934936	0.934936	0.936351	0.936351	0.936351	0.932815	0.9314	0.935644	0.935644	0.935644	0.935644	0.935644	0.935644	0.935644	0.935644	0.935644	0.935644	0.93106	0.937765	0.939474	0.936351	0.936351	0.936351
E. haloalkaliphila ATCC 51935(T)	0.916014	0.916014	0.916014	0.916014	0.916014	0.916014	0.916014	0.916014	0.916014	0.916014	0.916014	0.916726	0.915302	0.915302	0.909785	0.915302	0.915302	0.915302	0.915302	0.917526	0.915302	0.915302	0.914591	0.915302	0.915302	0.914591	0.915302	0.915302	0.916726	0.916726	0.916726	0.916014	0.914591	0.920285	0.920285	0.920285	0.920285	0.920285	0.920285	0.920285	0.920285	0.920285	0.920285	0.917717	0.921708	0.923711	0.919573	0.919573	0.919573
H. halophila SL1(T)	0.887712	0.887712	0.887712	0.887712	0.887712	0.887712	0.887712	0.887712	0.887712	0.887712	0.887712	0.888418	0.888418	0.888418	0.876965	0.887712	0.887712	0.887712	0.887712	0.883627	0.887712	0.887712	0.888418	0.887712	0.887712	0.888418	0.887712	0.887712	0.889124	0.889124	0.889831	0.888418	0.886299	0.896893	0.896893	0.896893	0.896186	0.896893	0.896893	0.896893	0.896893	0.896893	0.896893	0.890452	0.89548	0.893775	0.896186	0.896186	0.896186
A. ehrlichii MLHE-1(T)	0.897509	0.897509	0.897509	0.897509	0.897509	0.897509	0.897509	0.897509	0.897509	0.897509	0.897509	0.896797	0.896085	0.896085	0.885496	0.896085	0.896085	0.896085	0.896085	0.894773	0.896085	0.896085	0.896797	0.896085	0.896085	0.895374	0.896085	0.896085	0.897509	0.897509	0.897509	0.896797	0.894662	0.900356	0.900356	0.900356	0.900356	0.900356	0.900356	0.900356	0.900356	0.900356	0.900356	0.896219	0.900356	0.8989	0.901068	0.901068	0.901068
Ths. halophila HL3(T)	0.916369	0.916369	0.916369	0.916369	0.916369	0.916369	0.916369	0.916369	0.916369	0.916369	0.916369	0.917084	0.915654	0.915654	0.904463	0.916369	0.916369	0.916369	0.916369	0.913949	0.916369	0.916369	0.917084	0.916369	0.916369	0.915654	0.916369	0.916369	0.917084	0.917084	0.918513	0.912795	0.912795	0.912795	0.912795	0.912795	0.912795	0.912795	0.912795	0.912795	0.912795	0.912795	0.912795	0.911243	0.912795	0.910479	0.91351	0.91351	0.91351
[truncated: 32 more columns]
