# Supplementary material for: Genomic diversity within the haloalkaliphilic genus Thioalkalivibrio
Source: PLoS One. 2017 Mar 10;12(3):e0173517. doi: 10.1371/journal.pone.0173517 (PMC5345834; doi:10.1371/journal.pone.0173517)
Supplement: S4 Table — (XLSX) [file pone.0173517.s005.xlsx]

## Sheet: Sheet1
S4 Table. Identity values based on MLSA.
Strains	ARh4	ARh1(T)	ALMg13-2	ALEN2(T)	ALJ5	ALJ21	ALMg2	ALE12	ALE31	ALMg3	HL-EbGr7(T)	HL17(T)	ALJ12(T)	ALD1	AKL12	ALSr1	ALJ4	ALE20	ALRh	AKL6	ALJ6	ALR17-21	ALE17	ALJ11	ALE9	AL5	ALJD(T)	ALJ8	ALJ3	K90mix	ALE28	AKL3	ALE19	ALJ1	AL21	AKL8	ALE23	ALJ10	AKL19	ALE11	ALJ17	ALE10	ALgr3	AL2(T)	ALE22	ARhD1(T)	HL-Eb18	ALE16	ALgr5
ARh4
ARh1(T)	81.1121
ALMg13-2	87.8694	81.0714
ALEN2(T)	80.4282	91.4353	80.7376
ALJ5	100	81.1121	87.8694	80.4282
ALJ21	95.3269	81.3563	87.8287	80.5585	95.3269
ALMg2	87.6333	80.9167	99.0393	80.6236	87.6333	87.6984
ALE12	89.058	81.3645	90.5235	80.819	89.058	89.229	90.5153
ALE31	89.0825	81.3401	90.4095	80.7457	89.0825	89.0825	90.3851	98.5671
ALMg3	87.731	80.9574	98.8602	80.6806	87.731	87.7961	98.8765	90.4665	90.3769
HL-EbGr7(T)	77.4241	76.8542	77.6602	76.6669	77.4241	77.5055	77.6439	78.2545	78.2219	77.7823
HL17(T)	84.4745	80.6399	84.8653	80.2247	84.4745	84.4582	84.8327	85.6387	85.5736	84.8897	77.8637
ALJ12(T)	99.365	81.1854	87.8531	80.4934	99.365	95.2536	87.6333	89.058	89.0825	87.7229	77.4404	84.4826
ALD1	92.1843	80.7865	87.2507	80.1921	92.1843	92.6484	87.1367	88.6103	88.48	87.2344	77.2205	84.2058	92.1192
AKL12	87.8043	81.0063	99.0068	80.7295	87.8043	87.8857	98.7869	90.6049	90.5072	98.9172	77.6765	84.906	87.8206	87.2018
ALSr1	85.1014	80.9737	85.2805	80.5422	85.1014	85.4433	85.2316	86.2086	86.1109	85.2805	78.3685	92.5751	85.1828	84.735	85.3375
ALJ4	100	81.1121	87.8694	80.4282	100	95.3269	87.6333	89.058	89.0825	87.731	77.4241	84.4745	99.365	92.1843	87.8043	85.1014
ALE20	84.4256	80.8597	85.1665	80.4282	84.4256	84.5803	85.1014	85.712	85.5817	85.1746	78.0347	95.9538	84.4501	84.3524	85.1909	93.4544	84.4256
ALRh	99.1859	81.1854	87.7554	80.5015	99.1859	95.3025	87.5356	88.9766	89.0173	87.6415	77.359	84.4338	99.6581	92.1029	87.7392	85.1421	99.1859	84.4093
AKL6	87.7636	80.99	98.4531	80.5829	87.7636	87.8206	98.4369	90.3932	90.2955	98.7869	77.6439	84.9141	87.7229	87.1123	98.4776	85.2968	87.7636	85.1339	87.6252
ALJ6	86.9413	79.8583	88.1462	79.1338	86.9413	87.2425	88.2439	89.1883	89.0662	88.2683	76.4064	83.7418	86.8925	86.4772	88.1951	83.929	86.9413	83.9453	86.868	88.2521
ALR17-21	84.4582	80.5585	84.7513	80.2003	84.4582	84.3931	84.6943	85.4433	85.3782	84.7676	77.9126	99.023	84.4826	84.1081	84.792	92.567	84.4582	95.9375	84.4419	84.8164	83.6441
ALE17	89.0255	81.2505	90.4502	80.7132	89.0255	89.1069	90.4258	98.7137	98.388	90.4177	78.2057	85.5247	89.0255	88.4719	90.5316	86.1027	89.0255	85.5166	88.9604	90.3362	88.9685	85.3456
ALJ11	99.365	81.1854	87.8531	80.4934	99.365	95.2536	87.6333	89.058	89.0825	87.7229	77.4404	84.4826	100	92.1192	87.8206	85.1828	99.365	84.4501	99.6581	87.7229	86.8925	84.4826	89.0255
ALE9	88.8871	81.3645	90.3118	80.7865	88.8871	88.9766	90.32	98.4776	98.4124	90.3118	78.2789	85.6468	88.9034	88.4067	90.3851	86.176	88.8871	85.6794	88.8545	90.2385	89.0499	85.4921	98.4287	88.9034
AL5	100	81.1121	87.8694	80.4282	100	95.3269	87.6333	89.058	89.0825	87.731	77.4241	84.4745	99.365	92.1843	87.8043	85.1014	100	84.4256	99.1859	87.7636	86.9413	84.4582	89.0255	99.365	88.8871
ALJD(T)	76.9356	76.8786	77.1391	76.5041	76.9356	77.0984	77.0659	77.766	77.823	77.1961	87.9183	77.1473	77.0414	76.6099	77.1473	77.8149	76.9356	77.5055	77.0577	77.1961	76.1459	77.2124	77.7742	77.0414	77.8149	76.9356
ALJ8	99.365	81.1854	87.8531	80.4934	99.365	95.2536	87.6333	89.058	89.0825	87.7229	77.4404	84.4826	100	92.1192	87.8206	85.1828	99.365	84.4501	99.6581	87.7229	86.8925	84.4826	89.0255	100	88.9034	99.365	77.0414
ALJ3	92.168	80.705	87.2425	80.1433	92.168	92.5914	87.1367	88.594	88.4556	87.2262	77.1554	84.1407	92.1029	99.6581	87.1855	84.7594	92.168	84.3035	92.0866	87.1204	86.4854	84.043	88.4556	92.1029	88.3742	92.168	76.5774	92.1029
K90mix	95.0908	81.2261	87.7961	80.4608	95.0908	96.9958	87.6496	88.9522	88.8545	87.6984	77.5462	84.5396	95.0826	92.4448	87.7717	85.2153	95.0908	84.6617	95.0501	87.7229	87.1041	84.4908	88.8789	95.0826	88.7975	95.0908	77.0414	95.0826	92.4774
ALE28	89.1395	81.3808	90.5723	80.8597	89.1395	89.2372	90.5316	98.6323	98.4287	90.5561	78.2952	85.598	89.1557	88.5207	90.6375	86.233	89.1395	85.6713	89.0906	90.4746	89.2779	85.4189	98.4857	89.1557	98.6811	89.1395	77.7986	89.1557	88.537	89.0092
AKL3	87.6415	80.9493	98.9579	80.6888	87.6415	87.7066	99.1045	90.5479	90.4095	98.7869	77.5625	84.8815	87.6496	87.0064	98.9009	85.3537	87.6415	85.1339	87.56	98.3962	88.1544	84.7676	90.4502	87.6496	90.3362	87.6415	77.131	87.6496	87.0146	87.6333	90.6212
ALE19	84.507	80.9818	85.1828	80.5992	84.507	84.6536	85.1258	85.6387	85.5003	85.2235	78.1894	96.1736	84.5477	84.3442	85.1909	93.2997	84.507	98.3962	84.4826	85.1746	83.7906	96.027	85.4677	84.5477	85.6143	84.507	77.4322	84.5477	84.3198	84.6536	85.5898	85.1339
ALJ1	86.6726	79.8746	88.0892	79.2803	86.6726	87.0146	88.1706	89.1476	88.9685	88.2358	76.3494	83.5708	86.6808	86.404	88.1299	83.8476	86.6726	83.929	86.6645	88.1218	98.2985	83.5219	88.8789	86.6808	88.9604	86.6726	76.1296	86.6808	86.4203	86.8436	89.1883	88.1055	83.7173
AL21	95.3269	81.3563	87.8287	80.5585	95.3269	100	87.6984	89.229	89.0825	87.7961	77.5055	84.4582	95.2536	92.6484	87.8857	85.4433	95.3269	84.5803	95.3025	87.8206	87.2425	84.3931	89.1069	95.2536	88.9766	95.3269	77.0984	95.2536	92.5914	96.9958	89.2372	87.7066	84.6536	87.0146
AKL8	87.6415	80.9167	98.559	80.5829	87.6415	87.7392	98.4043	90.4095	90.3362	99.1452	77.6927	84.7838	87.6333	87.0634	98.5183	85.1991	87.6415	85.0607	87.5519	98.7462	88.2032	84.678	90.3769	87.6333	90.32	87.6415	77.074	87.6333	87.0553	87.617	90.4991	98.3962	85.0932	88.1381	87.7392
ALE23	84.5966	80.9167	85.1991	80.4689	84.5966	84.7676	85.1746	85.9725	85.7445	85.1828	78.1405	95.164	84.621	84.5559	85.2642	93.4462	84.5966	98.2333	84.5803	85.1665	83.9616	95.1152	85.7689	84.621	85.9806	84.5966	77.5381	84.621	84.5722	84.8246	85.9074	85.1828	97.7774	83.9779	84.7676	85.0688
ALJ10	92.1843	80.7865	87.2507	80.1921	92.1843	92.6484	87.1367	88.6103	88.48	87.2344	77.2205	84.2058	92.1192	100	87.2018	84.735	92.1843	84.3524	92.1029	87.1123	86.4772	84.1081	88.4719	92.1192	88.4067	92.1843	76.6099	92.1192	99.6581	92.4448	88.5207	87.0064	84.3442	86.404	92.6484	87.0634	84.5559
AKL19	88.2602	81.568	90.3769	81.2587	88.2602	88.2195	90.3769	91.7528	91.7284	90.4991	78.3441	85.3782	88.2765	87.6496	90.4258	86.0458	88.2602	85.6305	88.2602	90.4421	88.8057	85.3375	91.6633	88.2765	91.761	88.2602	77.4729	88.2765	87.674	88.0648	91.7773	90.3688	85.5817	88.708	88.2195	90.4421	85.5573	87.6496
ALE11	84.5722	80.9004	85.1339	80.3387	84.5722	84.6699	85.0851	85.6875	85.6143	85.1665	78.0917	96.3527	84.5152	84.4908	85.1746	93.316	84.5722	98.3962	84.4501	85.1502	83.8964	96.0433	85.5817	84.5152	85.6468	84.5722	77.4078	84.5152	84.4256	84.7024	85.6468	85.1339	97.867	83.7743	84.6699	85.0281	97.2319	84.4908	85.5654
ALJ17	77.1636	76.5937	77.4485	76.5123	77.1636	77.1636	77.4811	78.0103	77.8881	77.5299	96.1817	77.7416	77.2368	76.7891	77.4974	78.2138	77.1636	77.9858	77.1554	77.4322	76.1866	77.7986	77.88	77.2368	77.994	77.1636	87.8206	77.2368	76.7239	77.1798	78.0021	77.302	78.0917	76.268	77.1636	77.4159	78.1487	76.7891	77.8963	77.9288
ALE10	84.5152	80.9981	85.3049	80.4934	84.5152	84.6943	85.256	85.7852	85.6631	85.3293	77.9777	95.7665	84.4908	84.4501	85.3456	93.373	84.5152	98.9009	84.4501	85.2886	83.9779	95.8316	85.6224	84.4908	85.7527	84.5152	77.4404	84.4908	84.4012	84.7757	85.7364	85.2805	97.7693	83.9697	84.6943	85.1991	97.9402	84.4501	85.7689	98.4694	77.9126
ALgr3	84.735	81.0795	85.3293	80.5585	84.735	84.8327	85.2805	85.8097	85.7608	85.3456	78.2464	96.3201	84.7594	84.5396	85.3375	93.5276	84.735	98.8032	84.7024	85.3456	83.9616	96.255	85.6957	84.7594	85.7934	84.735	77.6032	84.7594	84.4745	84.8327	85.7852	85.3375	98.5346	83.8802	84.8327	85.2316	97.7123	84.5396	85.8341	98.4531	78.0998	98.5508
AL2(T)	87.6659	80.9004	98.7462	80.5911	87.6659	87.7799	98.5915	90.4014	90.3362	99.2754	77.6846	84.7513	87.6577	87.1041	98.6567	85.1828	87.6659	85.0607	87.56	98.8358	88.1951	84.6373	90.3932	87.6577	90.2467	87.6659	77.131	87.6577	87.096	87.6822	90.5153	98.559	85.0851	88.1299	87.7799	99.4138	85.0607	87.1041	90.4095	85.0281	77.4404	85.1828	85.2479
ALE22	89.1639	81.454	90.6537	80.9737	89.1639	89.286	90.613	98.6485	98.5915	90.6293	78.3441	85.598	89.1476	88.594	90.7107	86.2574	89.1639	85.7201	89.0988	90.5316	89.2616	85.4514	98.5915	89.1476	98.6567	89.1639	77.823	89.1476	88.6103	89.0825	99.2998	90.67	85.6224	89.2127	89.286	90.5805	85.9481	88.594	91.8749	85.7038	78.0835	85.7852	85.8585	90.5886
ARhD1(T)	76.5611	76.3413	77.2043	76.2273	76.5611	76.6099	77.2124	77.4159	77.3671	77.1636	87.5682	76.846	76.6018	76.3087	77.2124	77.2043	76.5611	77.1473	76.5367	77.0089	75.6574	76.8135	77.3182	76.6018	77.3427	76.5611	88.1869	76.6018	76.2192	76.7484	77.2775	77.2368	77.0007	75.6737	76.6099	77.0007	77.017	76.3087	77.3427	77.2124	87.5845	77.1636	77.2287	77.0577	77.3834
HL-Eb18	94.8628	81.2342	87.7717	80.4038	94.8628	96.8086	87.6659	89.172	89.0906	87.7392	77.6276	84.5885	94.871	92.5181	87.788	85.4026	94.8628	84.6699	94.8384	87.7147	87.0716	84.5396	89.115	94.871	89.0092	94.8628	77.017	94.871	92.5344	98.7381	89.2453	87.6252	84.5966	86.925	96.8086	87.6415	84.8164	92.5181	88.2439	84.735	77.2205	84.8001	84.8327	87.7066	89.3349	76.8216
ALE16	89.0988	81.4378	90.5723	80.9086	89.0988	89.286	90.5398	98.73	98.4613	90.5479	78.3278	85.7771	89.0825	88.5533	90.6375	86.3144	89.0988	85.8829	89.0336	90.4828	89.286	85.6143	98.502	89.0825	99.0637	89.0988	77.7579	89.0825	88.5207	89.058	99.0149	90.5805	85.7934	89.1802	89.286	90.5316	86.119	88.5533	91.8261	85.8585	78.0103	85.9643	85.9888	90.4991	99.0149	77.4078	89.2941
ALgr5	84.5885	80.6643	84.7187	80.1921	84.5885	84.5396	84.6536	85.655	85.6061	84.7187	77.88	98.2008	84.5966	84.214	84.7757	92.6565	84.5885	95.3757	84.5477	84.7431	83.758	98.331	85.5491	84.5966	85.6305	84.5885	77.1473	84.5966	84.1814	84.6129	85.6224	84.735	95.5304	83.5871	84.5396	84.5966	94.5616	84.214	85.2642	95.3757	77.6927	95.1315	95.7095	84.5885	85.6713	76.846	84.6862	85.8178
ALJT	87.7473	80.5096	88.1462	79.8909	87.7473	87.9508	88.1055	90.0513	89.8559	88.1706	77.5381	84.3524	87.7799	87.4054	88.1951	85.2153	87.7473	84.5966	87.7229	88.2032	87.3891	84.3117	89.9536	87.7799	89.9129	87.7473	76.9112	87.7799	87.3809	87.8776	90.0594	88.1137	84.507	87.2995	87.9508	88.1706	84.6943	87.4054	88.9604	84.564	77.2287	84.6862	84.6943	88.2113	90.1571	76.4553	87.7961	90.0676	84.2547
ALJ7	86.9657	79.8095	88.0974	79.1093	86.9657	87.267	88.1951	89.1883	89.058	88.2358	76.325	83.6766	86.9169	86.5098	88.1462	83.8883	86.9657	83.872	86.8925	88.2032	99.6988	83.6196	88.9685	86.9169	89.0499	86.9657	76.1459	86.9169	86.5261	87.1204	89.2941	88.1055	83.7418	98.3636	87.267	88.1544	83.929	86.5098	88.7975	83.8313	76.1866	83.9371	83.9209	88.1462	89.2779	75.633	87.096	89.286	83.6929
ALM2(T)	87.6822	81.0226	97.9972	80.6399	87.6822	87.7392	97.8263	90.5235	90.3851	97.9891	77.6765	84.8083	87.6903	87.1367	97.9809	85.3049	87.6822	85.1502	87.5926	98.0135	88.3742	84.7431	90.4665	87.6903	90.2874	87.6822	77.131	87.6903	87.1448	87.6089	90.5561	97.8507	85.2072	88.3335	87.7392	98.0542	85.1828	87.1367	90.4177	85.1339	77.4322	85.3049	85.3375	98.0786	90.6456	77.0252	87.6415	90.5968	84.621
ALE25	89.0988	81.4378	90.5805	80.8597	89.0988	89.2127	90.5805	98.7381	98.8846	90.5479	78.3603	85.655	89.115	88.5533	90.6537	86.2819	89.0988	85.6794	89.0336	90.4746	89.1965	85.4677	98.5101	89.115	98.8276	89.0988	77.823	89.115	88.5696	88.9848	99.023	90.5886	85.6387	89.115	89.2127	90.4909	85.9155	88.5533	91.818	85.6957	78.0103	85.7445	85.8178	90.5072	99.0882	77.3834	89.2372	99.0312	85.712
ARh5	91.7935	81.0307	87.6007	80.6236	91.7935	92.4367	87.4054	88.7975	88.6591	87.5682	77.4729	84.3117	91.818	92.2169	87.5356	84.8653	91.7935	84.5152	91.818	87.4216	86.9087	84.3279	88.5451	91.818	88.6103	91.7935	77.0984	91.818	92.1762	92.339	88.7568	87.4786	84.5152	86.8843	92.4367	87.5356	84.6536	92.2169	87.9345	84.5966	77.2205	84.6373	84.6536	87.4868	88.8382	76.5692	92.3634	88.8301	84.3442
AKL10	87.8531	81.0388	99.0637	80.7132	87.8531	87.845	98.8846	90.5561	90.4339	99.0556	77.7335	84.9792	87.8531	87.2181	99.1045	85.3537	87.8531	85.256	87.7636	98.6567	88.1869	84.8653	90.4991	87.8531	90.3769	87.8531	77.2205	87.8531	87.2262	87.731	90.6293	99.0882	85.3049	88.1706	87.845	98.6323	85.2805	87.2181	90.5723	85.2805	77.4811	85.4026	85.4596	98.7869	90.7107	77.2531	87.7392	90.6375	84.8408
AKL7	87.788	81.0063	98.5346	80.5829	87.788	87.845	98.5671	90.5153	90.4095	98.9416	77.6602	84.9304	87.788	87.1611	98.559	85.256	87.788	85.1339	87.6903	99.5359	88.2521	84.8001	90.4746	87.788	90.3688	87.788	77.1961	87.788	87.1693	87.7392	90.5805	98.5264	85.1746	88.1788	87.845	98.9986	85.1665	87.1611	90.4746	85.1095	77.4404	85.2886	85.3375	98.9661	90.6537	77.017	87.7473	90.5968	84.735
ALE30	89.058	81.3401	90.3851	80.7539	89.058	89.172	90.3851	98.331	98.4694	90.3688	78.2871	85.6713	89.0418	88.5126	90.4502	86.233	89.058	85.7445	88.9766	90.2792	89.115	85.5003	98.7951	89.0418	98.4776	89.058	77.6765	89.0418	88.5126	88.9034	98.5427	90.3932	85.6875	89.0173	89.172	90.32	85.9725	88.5126	91.7447	85.7445	77.9614	85.7852	85.8748	90.3037	98.5997	77.3264	89.1639	98.7625	85.6957
AKL17	84.5966	80.705	84.8815	80.2898	84.5966	84.4745	84.8164	85.5817	85.5084	84.8897	77.9126	98.8032	84.6047	84.1977	84.9304	92.6809	84.5966	96.0189	84.564	84.9385	83.758	99.0882	85.4677	84.6047	85.598	84.5966	77.1798	84.6047	84.1651	84.6047	85.541	84.8978	96.0677	83.6685	84.4745	84.792	95.2129	84.1977	85.3537	95.9375	77.7497	95.7909	96.369	84.7757	85.5817	76.846	84.6454	85.7282	98.9253
ALJ9	99.7558	81.0633	87.8206	80.4364	99.7558	95.2455	87.6007	89.0092	89.0336	87.6984	77.4159	84.4175	99.4627	92.1192	87.7717	85.1014	99.7558	84.4175	99.2998	87.7147	86.9006	84.4338	88.9766	99.4627	88.8545	99.7558	76.9193	99.4627	92.1029	95.0582	89.1069	87.6089	84.4826	86.6564	95.2455	87.6089	84.5722	92.1192	88.2113	84.507	77.188	84.4908	84.7106	87.6333	89.115	76.6181	94.8465	89.0499	84.564
ALE21	89.0988	81.4378	90.5805	80.8597	89.0988	89.2127	90.5805	98.7381	98.8846	90.5479	78.3603	85.655	89.115	88.5533	90.6537	86.2819	89.0988	85.6794	89.0336	90.4746	89.1965	85.4677	98.5101	89.115	98.8276	89.0988	77.823	89.115	88.5696	88.9848	99.023	90.5886	85.6387	89.115	89.2127	90.4909	85.9155	88.5533	91.818	85.6957	78.0103	85.7445	85.8178	90.5072	99.0882	77.3834	89.2372	99.0312	85.712
ARh3	91.7854	80.9818	87.5275	80.6236	91.7854	92.4693	87.3402	88.8219	88.6591	87.4949	77.5218	84.2954	91.8261	92.2413	87.4623	84.8246	91.7854	84.5396	91.8261	87.3647	86.8762	84.3117	88.5533	91.8261	88.6103	91.7854	77.0659	91.8261	92.2006	92.339	88.7568	87.4379	84.5233	86.8192	92.4693	87.4623	84.6536	92.2413	87.8613	84.5722	77.2775	84.6292	84.6617	87.3972	88.8545	76.5367	92.3634	88.8545	84.3279
ALJ2	99.1289	81.161	87.788	80.5666	99.1289	95.3269	87.56	89.0418	89.0662	87.6659	77.4078	84.5559	99.3731	92.0785	87.7717	85.2153	99.1289	84.5477	99.2591	87.6577	86.925	84.564	88.9766	99.3731	88.9034	99.1289	77.0089	99.3731	92.0703	95.164	89.1395	87.5682	84.6292	86.7378	95.3269	87.5682	84.7024	92.0785	88.2113	84.6536	77.1554	84.6699	84.8408	87.5845	89.1639	76.6507	94.9931	89.0988	84.6699
ALE14	88.4556	81.3238	90.4421	80.6073	88.4556	88.651	90.3444	91.647	91.8424	90.4421	78.2708	85.712	88.5044	87.8776	90.4339	85.9481	88.4556	86.1109	88.4312	90.4258	88.6591	85.6875	91.6714	88.5044	91.5412	88.4556	77.8963	88.5044	87.8531	88.3823	91.7203	90.3525	85.8748	88.651	88.651	90.3281	86.0702	87.8776	92.1518	85.8992	77.8393	86.1027	86.1516	90.3444	91.8749	77.3345	88.4719	91.7284	85.7445
AKL11	88.9766	80.0293	86.7948	79.5571	88.9766	89.5058	86.7541	87.5112	87.4135	86.7133	76.8135	83.6278	89.0011	88.9034	86.7052	84.1977	88.9766	83.6115	88.9766	86.7378	85.9969	83.5138	87.5356	89.0011	87.4705	88.9766	76.3901	89.0011	88.8545	89.2372	87.5926	86.6319	83.6603	86.0213	89.5058	86.7133	83.6848	88.9034	87.1855	83.6929	76.2436	83.7173	83.7906	86.7052	87.5845	76.0319	89.2534	87.5845	83.6929
ALMg9	87.6252	80.8027	98.6567	80.5911	87.6252	87.7229	98.5997	90.3444	90.2711	99.2347	77.6765	84.7513	87.6252	87.0146	98.6567	85.1421	87.6252	85.0037	87.5275	98.73	88.1544	84.6373	90.3118	87.6252	90.2141	87.6252	77.0252	87.6252	87.0064	87.6415	90.4502	98.5427	85.0362	88.1137	87.7229	99.2347	85.0037	87.0146	90.3607	84.9792	77.4241	85.1583	85.1909	99.5848	90.5235	77.017	87.674	90.4584	84.564
ALE27	89.1639	81.454	90.6537	80.9737	89.1639	89.286	90.613	98.6485	98.5915	90.6293	78.3441	85.598	89.1476	88.594	90.7107	86.2574	89.1639	85.7201	89.0988	90.5316	89.2616	85.4514	98.5915	89.1476	98.6567	89.1639	77.823	89.1476	88.6103	89.0825	99.2998	90.67	85.6224	89.2127	89.286	90.5805	85.9481	88.594	91.8749	85.7038	78.0835	85.7852	85.8585	90.5886	100	77.3834	89.3349	99.0149	85.6713
ALJ16	88.5777	81.3971	88.9848	80.9656	88.5777	88.594	88.8789	90.6049	90.4584	88.9766	78.1812	85.1176	88.4556	87.9508	89.0255	85.8097	88.5777	85.4433	88.4067	88.9604	87.8776	85.1339	90.5642	88.4556	90.5561	88.5777	77.5299	88.4556	87.9345	88.423	90.7026	88.9604	85.37	87.8206	88.594	88.8789	85.5247	87.9508	89.4733	85.5084	77.9044	85.5329	85.5654	88.9278	90.6945	77.2775	88.4556	90.6375	85.2072
ALgr1	99.137	81.161	87.7147	80.4852	99.137	95.2617	87.4949	88.9848	89.0255	87.6007	77.3997	84.4501	99.4464	92.0622	87.6903	85.1176	99.137	84.4338	99.6418	87.6007	86.8192	84.4582	88.9685	99.4464	88.8627	99.137	76.9926	99.4464	92.0541	95.0094	89.0988	87.5193	84.4989	86.6156	95.2617	87.4949	84.5885	92.0622	88.1788	84.4745	77.1554	84.4745	84.7269	87.5193	89.1069	76.5774	94.8303	89.0418	84.564
ALJ15	99.1452	81.2912	87.9101	80.6562	99.1452	95.5223	87.6903	89.0825	89.0743	87.7961	77.5381	84.5396	99.422	92.225	87.8694	85.2886	99.1452	84.6129	99.2429	87.8124	86.925	84.5477	89.0336	99.422	88.9115	99.1452	77.0821	99.422	92.2087	95.4409	89.172	87.7066	84.6617	86.6889	95.5223	87.6903	84.7757	92.225	88.366	84.6536	77.3345	84.621	84.8815	87.7147	89.172	76.6425	95.0419	89.1069	84.6454
ALMg11	87.5112	80.6562	95.2699	80.3712	87.5112	87.6496	95.1885	90.263	90.149	95.4083	77.5462	84.5885	87.5112	87.0634	95.2617	85.1421	87.5112	84.7431	87.4135	95.2617	88.016	84.4826	90.1816	87.5112	90.149	87.5112	76.8949	87.5112	87.0797	87.4949	90.3281	95.1966	84.6943	87.959	87.6496	95.3106	84.7024	87.0634	90.4339	84.678	77.1961	84.9304	84.9304	95.221	90.4258	76.8868	87.5519	90.3688	84.4745
AKL9	87.6415	80.9493	98.9579	80.6888	87.6415	87.7066	99.1045	90.5479	90.4095	98.7869	77.5625	84.8815	87.6496	87.0064	98.9009	85.3537	87.6415	85.1339	87.56	98.3962	88.1544	84.7676	90.4502	87.6496	90.3362	87.6415	77.131	87.6496	87.0146	87.6333	90.6212	100	85.1339	88.1055	87.7066	98.3962	85.1828	87.0064	90.3688	85.1339	77.302	85.2805	85.3375	98.559	90.67	77.2368	87.6252	90.5805	84.735
ARh2(T)	91.7935	81.0307	87.6007	80.6236	91.7935	92.4367	87.4054	88.7975	88.6591	87.5682	77.4729	84.3117	91.818	92.2169	87.5356	84.8653	91.7935	84.5152	91.818	87.4216	86.9087	84.3279	88.5451	91.818	88.6103	91.7935	77.0984	91.818	92.1762	92.339	88.7568	87.4786	84.5152	86.8843	92.4367	87.5356	84.6536	92.2169	87.9345	84.5966	77.2205	84.6373	84.6536	87.4868	88.8382	76.5692	92.3634	88.8301	84.3442
ALE18	84.5152	80.9981	85.3049	80.4934	84.5152	84.6943	85.256	85.7852	85.6631	85.3293	77.9777	95.7665	84.4908	84.4501	85.3456	93.373	84.5152	98.9009	84.4501	85.2886	83.9779	95.8316	85.6224	84.4908	85.7527	84.5152	77.4404	84.4908	84.4012	84.7757	85.7364	85.2805	97.7693	83.9697	84.6943	85.1991	97.9402	84.4501	85.7689	98.4694	77.9126	100	98.5508	85.1828	85.7852	77.1636	84.8001	85.9643	95.1315
ALJ20	95.3269	81.3563	87.8287	80.5585	95.3269	100	87.6984	89.229	89.0825	87.7961	77.5055	84.4582	95.2536	92.6484	87.8857	85.4433	95.3269	84.5803	95.3025	87.8206	87.2425	84.3931	89.1069	95.2536	88.9766	95.3269	77.0984	95.2536	92.5914	96.9958	89.2372	87.7066	84.6536	87.0146	100	87.7392	84.7676	92.6484	88.2195	84.6699	77.1636	84.6943	84.8327	87.7799	89.286	76.6099	96.8086	89.286	84.5396
ALJ24	84.8897	80.8841	85.2072	80.4852	84.8897	84.9792	85.2153	85.8666	85.8015	85.256	77.766	90.1408	84.9223	84.5152	85.2235	90.8247	84.8897	90.9957	84.9385	85.1828	83.9127	90.1734	85.8015	84.9223	85.8341	84.8897	77.2043	84.9223	84.5559	84.9467	85.8911	85.2153	90.9875	83.8395	84.9792	85.1746	91.2643	84.5152	85.4921	90.8736	77.6765	91.2236	90.9306	85.1421	85.9481	76.903	84.9711	86.0132	90.8329
ALE6	88.4556	81.3238	90.4421	80.6073	88.4556	88.651	90.3444	91.647	91.8424	90.4421	78.2708	85.712	88.5044	87.8776	90.4339	85.9481	88.4556	86.1109	88.4312	90.4258	88.6591	85.6875	91.6714	88.5044	91.5412	88.4556	77.8963	88.5044	87.8531	88.3823	91.7203	90.3525	85.8748	88.651	88.651	90.3281	86.0702	87.8776	92.1518	85.8992	77.8393	86.1027	86.1516	90.3444	91.8749	77.3345	88.4719	91.7284	85.7445
[truncated: 27 more columns]
