# Supplementary material for: Genomic diversity within the haloalkaliphilic genus Thioalkalivibrio
Source: PLoS One. 2017 Mar 10;12(3):e0173517. doi: 10.1371/journal.pone.0173517 (PMC5345834; doi:10.1371/journal.pone.0173517)
Supplement: S5 Table — Strains marked with a (T) are type strains. Genomic species classification based on ANIb and ANIm value (green: ANI > 96% (strains belong to the same genomic species); yellow: 94% < ANI < 96% (strains might belong to the same genomic species); black: ANI < 94% (strains do not belong to the same genomic species). Genomic species classification based on TETRA value (green: TETRA > 0.999% (strains belong to the same genomic species); yellow: 0.989% < TETRA < 0.999% (strains might belong to the same genomic species); black: TETRA < 0.989% (strains do not belong to the same genomic species). (XLSX) [file pone.0173517.s006.xlsx]

## Sheet: Calculated ANIb values
S5 Table. Calculated ANIb, ANIm and TETRA values.
	Page 1: Calculated ANIb values.
	Page 2: Calculated ANIm values.
	Page 3: Calculated TETRA values.
Strains	AKL3	AKL6	AKL7	AKL8	AKL9	AKL10	AKL11	AKL12	AKL17	AKL19	ALR17-21	AL2(T)	AL5	AL21	ALD1	ALE6	ALE9	ALE10	ALE11	ALE12	ALE14	ALE16	ALE17	ALE18	ALE19	ALE20	ALgr5	ALE22	ALE23	ALE25	ALE27	ALE28	ALE30	ALE31	ALEN2(T)	ALgr1	ALgr3	ALE21	ALJ1	ALJ2	ALJ3	ALJ4	ALJ5	ALJ6	ALJ7	ALJ8	ALJ9	ALJ10	ALJ11
AKL3		96.05	96.3	96.17	100	97.21	80.31	97.39	77.05	88.35	77.13	96.64	80.15	80.09	79.59	86.68	85.71	76.95	77.06	85.73	86.69	85.76	85.76	76.95	76.97	77.09	77.03	85.64	77.11	85.7	85.63	85.76	85.65	85.68	72.7	80.14	77.07	85.71	83.12	80.17	79.61	80.16	80.17	83.08	83.15	80.09	80.16	79.59	80.08
AKL6	96.19		98.51	96.7	96.19	96.31	80.41	95.9	77.02	88.31	77.03	96.94	79.97	79.95	79.61	86.88	85.66	77.06	77.17	85.73	86.89	85.82	85.71	77.06	77.02	77.04	76.95	85.73	77.11	85.72	85.73	85.77	85.73	85.68	72.83	79.97	77.05	85.71	82.62	80.01	79.58	79.97	79.98	82.71	82.75	80.02	80.01	79.6	80
AKL7	96.37	98.47		96.77	96.37	96.47	80.36	96.11	77.02	88.31	77.04	96.97	80.06	80.05	79.56	86.9	85.64	77.16	77.13	85.73	86.89	85.79	85.7	77.17	77.14	77.15	77.05	85.68	77.24	85.74	85.67	85.73	85.73	85.74	72.73	79.94	77.16	85.74	82.79	80.08	79.6	80.07	80.07	82.83	82.91	80.04	80.08	79.56	80.04
AKL8	96.42	96.89	97.02		96.42	96.5	80.11	96.19	76.88	88.35	76.98	98.13	79.9	79.87	79.41	86.49	85.42	76.97	76.95	85.41	86.51	85.55	85.4	76.97	77.02	76.98	76.93	85.44	77.03	85.46	85.43	85.47	85.42	85.45	72.72	79.82	77	85.46	82.49	79.89	79.43	79.9	79.9	82.55	82.62	79.89	79.89	79.41	79.89
AKL9	99.99	96.17	96.36	96.17		97.26	80.36	97.41	77.07	88.35	77.2	96.66	80.27	80.18	79.64	86.77	85.79	77.02	77.08	85.77	86.79	85.8	85.83	77.03	77.06	77.18	77.06	85.73	77.15	85.85	85.72	85.84	85.71	85.73	72.7	80.24	77.14	85.85	83.18	80.27	79.68	80.27	80.28	83.15	83.28	80.18	80.27	79.64	80.17
AKL10	97.36	96.26	96.57	96.24	97.37		80.11	97.5	76.98	88.4	76.92	96.65	79.79	79.95	79.39	86.66	85.65	77.15	77.15	85.64	86.66	85.67	85.61	77.15	77.06	77.03	77.05	85.64	77.09	85.61	85.64	85.66	85.61	85.64	72.68	79.96	76.99	85.61	82.78	79.95	79.38	79.79	79.79	82.87	82.91	79.93	79.77	79.38	79.94
AKL11	80.28	80.33	80.33	80.02	80.26	80.16		80.11	76.36	80.36	76.51	80.17	85.29	85.35	84.84	80.8	80.43	76.48	76.5	80.5	80.83	80.32	80.58	76.49	76.32	76.47	76.43	80.58	76.34	80.54	80.57	80.66	80.6	80.54	72.46	85.29	76.44	80.54	78.81	85.37	84.85	85.29	85.29	78.8	78.93	85.37	85.32	84.84	85.37
AKL12	97.39	95.89	96.17	95.94	97.39	97.42	80.12		77	88.37	77.06	96.4	79.89	79.91	79.43	86.86	85.75	77.11	77.12	85.72	86.88	85.8	85.75	77.11	77.08	77.11	77.08	85.7	77.23	85.7	85.7	85.77	85.6	85.68	72.58	79.92	76.95	85.7	83.02	79.84	79.45	79.89	79.88	82.94	83.04	79.92	79.96	79.43	79.93
AKL17	77.08	76.98	76.94	76.81	77.08	77.03	76.35	76.93		77.11	97.18	76.95	76.69	76.76	76.5	77.35	77.32	94.23	94.28	77.4	77.37	77.48	77.4	94.23	94.42	94.25	98.11	77.37	94.11	77.35	77.36	77.44	77.36	77.43	72.52	76.71	94.39	77.34	75.8	76.71	76.43	76.71	76.68	75.88	75.84	76.66	76.69	76.51	76.67
AKL19	88.4	88.35	88.39	88.25	88.4	88.47	80.46	88.38	77.22		77.37	88.49	80.18	80.33	79.71	88.67	86.82	77.21	77.27	86.86	88.69	86.84	86.85	77.22	77.26	77.28	77.22	86.86	77.31	86.79	86.85	86.88	86.77	86.86	72.84	80.17	77.22	86.79	82.95	80.23	79.73	80.18	80.18	83.05	83.21	80.21	80.14	79.72	80.2
ALR17-21	77.17	76.98	76.97	76.89	77.17	76.9	76.44	77.02	97.15	77.34		76.94	76.65	76.87	76.46	77.48	77.46	94.32	94.22	77.59	77.49	77.7	77.58	94.32	94.39	94.73	96.92	77.53	94.26	77.6	77.51	77.52	77.54	77.57	72.41	76.63	94.18	77.6	75.96	76.63	76.4	76.64	76.64	75.93	76	76.66	76.65	76.46	76.63
AL2(T)	96.62	96.86	96.98	97.85	96.62	96.63	80.27	96.29	76.89	88.42	76.99		80.03	79.96	79.51	86.55	85.51	77.12	77.07	85.5	86.58	85.59	85.47	77.13	77.13	77.06	76.95	85.53	77.15	85.51	85.53	85.51	85.46	85.55	72.6	79.94	77.07	85.51	82.67	80.01	79.58	80.03	80.03	82.84	82.84	80.06	80.04	79.51	80.07
AL5	80.22	80.09	80.15	79.85	80.22	79.9	85.29	80	76.58	80.16	76.61	80.1		93.34	89.45	80.56	81.41	76.92	76.89	81.31	80.58	81.29	81.23	76.92	76.94	76.95	76.72	81.3	76.95	81.39	81.27	81.32	81.45	81.32	72.64	98.19	76.93	81.39	79.42	98.4	89.48	99.99	100	79.62	79.74	98.17	99.5	89.45	98.17
AL21	80.11	79.98	80.01	79.75	80.1	79.98	85.31	79.92	76.79	80.21	76.82	79.96	93.28		89.48	80.46	81.34	76.98	76.99	81.37	80.51	81.28	81.32	76.98	76.91	77.03	76.86	81.38	77.07	81.33	81.38	81.35	81.41	81.34	72.8	93.45	76.98	81.32	79.28	93.44	89.53	93.29	93.27	79.65	79.43	93.36	93.37	89.48	93.4
ALD1	79.81	79.83	79.76	79.56	79.81	79.67	85.03	79.72	76.55	79.8	76.54	79.76	89.64	89.75		80.21	80.68	76.74	76.72	80.86	80.21	80.81	80.7	76.75	76.8	76.72	76.54	80.87	76.71	80.79	80.86	80.95	80.83	80.81	72.66	89.55	76.63	80.79	78.95	89.6	99.3	89.63	89.63	79.01	79.12	89.64	89.63	100	89.66
ALE6	86.81	86.93	86.93	86.38	86.81	86.66	80.8	86.83	77.51	88.67	77.5	86.62	80.55	80.46	80.12		88.26	77.63	77.65	88.24	99.9	88.64	88.31	77.64	77.68	77.6	77.48	88.24	77.7	88.23	88.24	88.36	88.26	88.32	73.17	80.49	77.56	88.24	82.96	80.76	80.12	80.53	80.55	83.05	83.16	80.49	80.52	80.11	80.52
ALE9	85.74	85.68	85.72	85.29	85.74	85.68	80.45	85.77	77.45	86.86	77.49	85.58	81.4	81.27	80.55	88.42		77.75	77.82	97.43	88.39	97.1	97.33	77.75	77.71	77.73	77.44	97.52	77.8	97.57	97.51	97.4	97.76	97.46	73.21	81.13	77.81	97.57	83.53	81.4	80.61	81.39	81.41	83.7	83.86	81.2	81.44	80.55	81.21
ALE10	77.06	77.04	77.08	76.9	77.06	77.05	76.35	77.04	94.31	77.33	94.58	76.97	76.95	76.94	76.64	77.57	77.66		97.18	77.71	77.54	77.71	77.72	99.99	97	97.74	94.33	77.66	97.59	77.68	77.63	77.56	77.64	77.71	72.48	76.85	97.15	77.69	76.02	76.99	76.6	76.96	76.94	75.98	76.11	76.96	76.93	76.64	76.98
ALE11	77.14	77.16	77.2	77.04	77.14	77.13	76.51	77.14	94.3	77.34	94.41	77.19	77.02	77	76.72	77.58	77.78	97.02		77.74	77.56	77.83	77.84	97.02	96.78	97.06	94.32	77.68	96.92	77.71	77.68	77.7	77.77	77.83	72.55	77.03	96.79	77.71	76.05	77.15	76.68	77.01	77	76.11	76.17	77.07	77.01	76.73	77.06
ALE12	85.72	85.69	85.73	85.36	85.71	85.6	80.44	85.73	77.4	86.77	77.52	85.59	81.33	81.36	80.69	88.31	97.41	77.75	77.78		88.25	97.17	97.35	77.76	77.75	77.79	77.51	97.73	77.78	97.99	97.73	97.54	97.66	97.46	73.2	81.19	77.8	97.99	83.33	81.44	80.72	81.33	81.33	83.52	83.59	81.28	81.3	80.66	81.29
ALE14	86.61	86.86	86.78	86.28	86.61	86.62	80.79	86.81	77.39	88.48	77.44	86.5	80.57	80.53	80.01	99.81	88.24	77.43	77.46	88.26		88.68	88.34	77.44	77.51	77.53	77.35	88.3	77.52	88.24	88.29	88.38	88.33	88.42	73.24	80.57	77.46	88.25	83.03	80.71	80.01	80.54	80.56	83.06	83.14	80.55	80.55	80.01	80.54
ALE16	85.67	85.75	85.69	85.37	85.67	85.64	80.43	85.8	77.46	86.67	77.76	85.59	81.28	81.25	80.69	88.66	96.9	77.71	77.82	97	88.72		97.32	77.72	77.35	77.57	77.54	97.02	77.62	96.96	97.02	96.81	96.95	97.26	73.15	81.26	77.64	96.96	83.34	81.48	80.71	81.28	81.28	83.41	83.55	81.26	81.33	80.7	81.23
ALE17	85.83	85.71	85.74	85.33	85.82	85.61	80.63	85.76	77.4	86.71	77.56	85.56	81.28	81.38	80.66	88.46	97.3	77.63	77.73	97.32	88.47	97.47		77.64	77.67	77.6	77.39	97.23	77.9	97.46	97.23	97.38	97.36	97.65	73.09	81.26	77.55	97.46	83.28	81.36	80.68	81.27	81.28	83.36	83.55	81.33	81.31	80.66	81.31
ALE18	77.26	77.27	77.29	77.15	77.27	77.33	76.61	77.23	94.29	77.49	94.46	77.24	77.08	77.03	76.81	77.78	77.88	99.99	97.16	77.92	77.76	77.98	77.93		96.95	97.74	94.31	77.84	97.65	77.87	77.82	77.74	77.91	77.9	72.7	77.01	97.19	77.88	76.12	77.12	76.75	77.07	77.07	76.17	76.25	77.1	77.04	76.81	77.11
ALE19	77.11	77.21	77.16	77.09	77.11	77.1	76.35	77.18	94.44	77.48	94.42	77.24	76.99	76.88	76.75	77.69	77.76	96.82	96.68	77.86	77.68	77.48	77.82	96.82		96.75	94.41	77.72	96.75	77.81	77.72	77.85	77.78	77.79	72.61	76.85	96.71	77.8	76	76.93	76.72	76.99	76.99	76.03	76.12	76.92	76.92	76.75	76.93
ALE20	77.32	77.24	77.35	77.21	77.33	77.17	76.55	77.2	94.36	77.49	94.97	77.24	77.04	77.06	76.74	77.67	77.73	97.69	97.16	77.89	77.64	77.74	77.78	97.69	96.99		94.35	77.77	97.72	77.92	77.76	77.81	77.92	77.83	72.66	76.84	97.24	77.92	76.24	76.89	76.71	77.03	77.04	76.19	76.32	77	76.98	76.74	77
ALgr5	77.19	77.04	77.19	77.04	77.19	77.08	76.4	77.11	98.2	77.25	97.01	77.08	76.77	76.88	76.39	77.54	77.51	94.27	94.3	77.58	77.55	77.63	77.54	94.27	94.41	94.28		77.53	94.18	77.52	77.54	77.57	77.48	77.55	72.5	76.75	94.51	77.51	75.88	76.86	76.38	76.78	76.77	75.98	75.99	76.79	76.74	76.38	76.78
ALE22	85.73	85.75	85.79	85.47	85.73	85.67	80.71	85.75	77.56	86.86	77.6	85.62	81.41	81.44	80.86	88.28	97.37	77.76	77.8	97.66	88.31	97.09	97.24	77.75	77.78	77.72	77.56		77.78	97.69	99.99	97.74	97.66	97.36	73.14	81.37	77.69	97.7	83.39	81.48	80.92	81.41	81.42	83.51	83.65	81.54	81.37	80.87	81.54
ALE23	77.24	77.22	77.32	77.13	77.24	77.11	76.29	77.3	94.14	77.42	94.41	77.22	77.05	77.05	76.65	77.67	77.89	97.54	97.01	77.88	77.7	77.73	78.06	97.56	96.93	97.66	94.2	77.77		77.84	77.76	77.93	77.81	77.83	72.65	76.93	97.06	77.84	76.1	77.06	76.66	77.05	77.05	76.11	76.17	77.05	77.03	76.67	77.06
ALE25	85.78	85.68	85.73	85.32	85.77	85.54	80.67	85.68	77.5	86.74	77.68	85.58	81.49	81.42	80.69	88.29	97.54	77.82	77.82	98.01	88.3	97.14	97.44	77.82	77.8	77.9	77.58	97.7	77.89		97.7	97.67	97.83	97.49	73.13	81.4	77.82	99.99	83.43	81.46	80.75	81.48	81.48	83.52	83.75	81.42	81.48	80.69	81.42
ALE27	85.76	85.77	85.75	85.44	85.76	85.73	80.74	85.78	77.56	86.9	77.7	85.61	81.33	81.5	80.87	88.34	97.47	77.79	77.84	97.75	88.35	97.18	97.31	77.79	77.85	77.8	77.56	99.99	77.85	97.72		97.81	97.72	97.47	73.14	81.32	77.79	97.73	83.33	81.44	80.92	81.32	81.33	83.52	83.68	81.46	81.32	80.87	81.47
ALE28	85.8	85.71	85.72	85.38	85.8	85.64	80.69	85.76	77.53	86.88	77.64	85.57	81.3	81.44	80.8	88.42	97.32	77.71	77.81	97.62	88.42	97	97.35	77.72	77.8	77.75	77.56	97.73	77.88	97.63	97.73		97.72	97.42	73.11	81.18	77.83	97.63	83.36	81.45	80.81	81.31	81.31	83.41	83.68	81.31	81.36	80.8	81.31
ALE30	85.83	85.78	85.78	85.4	85.83	85.73	80.6	85.73	77.49	86.8	77.61	85.65	81.48	81.54	80.79	88.34	97.78	77.83	77.83	97.6	88.35	97.08	97.34	77.84	77.82	77.82	77.52	97.64	77.91	97.79	97.63	97.77		97.51	73.24	81.35	77.76	97.78	83.35	81.44	80.86	81.49	81.49	83.53	83.66	81.39	81.45	80.79	81.38
ALE31	85.76	85.71	85.78	85.43	85.76	85.71	80.66	85.78	77.52	86.83	77.62	85.65	81.26	81.35	80.63	88.39	97.46	77.74	77.87	97.52	88.47	97.48	97.75	77.74	77.8	77.72	77.59	97.54	77.83	97.54	97.54	97.49	97.57		73.36	81.21	77.71	97.54	83.45	81.3	80.68	81.26	81.26	83.57	83.67	81.26	81.34	80.63	81.23
ALEN2(T)	72.59	72.74	72.64	72.52	72.59	72.56	72.37	72.52	72.32	72.76	72.17	72.72	72.59	72.6	72.55	73.03	73	72.26	72.39	73	73	72.96	73.01	72.27	72.35	72.35	72.28	72.98	72.43	72.98	72.97	72.91	73.03	73.02		72.64	72.37	72.98	71.99	72.68	72.56	72.59	72.59	72.02	72.13	72.71	72.51	72.54	72.72
ALgr1	80.2	80.04	80.03	79.75	80.19	80.1	85.35	79.92	76.67	80.21	76.54	79.98	98.37	93.61	89.49	80.53	81.17	76.76	76.87	81.31	80.59	81.33	81.3	76.76	76.81	76.83	76.69	81.36	76.85	81.33	81.35	81.32	81.4	81.28	72.88		76.77	81.33	79.26	98.57	89.5	98.37	98.37	79.77	79.3	98.49	98.48	89.49	98.49
ALgr3	77.28	77.2	77.18	77.13	77.29	77.2	76.59	77.11	94.46	77.44	94.48	77.22	77.19	77.06	76.69	77.58	77.91	97.29	96.91	77.96	77.58	77.83	77.78	97.29	97.04	97.29	94.59	77.79	97.12	77.97	77.79	77.91	77.86	77.77	72.69	77.01		77.97	76.06	77.02	76.63	77.2	77.19	76.11	76.13	76.98	77.14	76.69	77.03
ALE21	85.74	85.71	85.71	85.28	85.74	85.61	80.62	85.7	77.37	86.76	77.54	85.62	81.52	81.39	80.69	88.25	97.57	77.68	77.7	97.99	88.29	97.09	97.42	77.68	77.66	77.76	77.4	97.69	77.77	99.99	97.69	97.63	97.79	97.43	73.15	81.37	77.72		83.49	81.45	80.74	81.53	81.52	83.54	83.73	81.45	81.51	80.69	81.43
ALJ1	83.17	82.76	82.86	82.54	83.17	83.01	78.84	83.04	75.74	82.98	75.86	82.78	79.42	79.33	78.82	83.08	83.56	75.98	75.95	83.45	83.17	83.43	83.31	75.99	75.92	76.01	75.77	83.4	76.02	83.57	83.39	83.37	83.48	83.43	72.2	79.17	75.97	83.57		79.23	78.84	79.43	79.43	97.39	97.27	79.27	79.5	78.82	79.27
ALJ2	80.12	80.04	80.11	79.76	80.11	80.03	85.4	79.84	76.62	80.14	76.56	80.01	98.48	93.48	89.42	80.75	81.25	76.89	77.08	81.35	80.73	81.48	81.23	76.89	76.88	76.87	76.77	81.24	77.01	81.26	81.23	81.41	81.33	81.34	72.94	98.56	76.88	81.26	79.29		89.45	98.47	98.48	79.37	79.52	98.58	98.52	89.41	98.59
ALJ3	79.77	79.71	79.75	79.51	79.77	79.6	85.09	79.65	76.43	79.75	76.38	79.73	89.63	89.76	99.27	80.14	80.59	76.6	76.67	80.78	80.15	80.72	80.67	76.61	76.67	76.64	76.49	80.83	76.65	80.7	80.83	80.82	80.8	80.73	72.88	89.59	76.55	80.7	78.99	89.6		89.64	89.64	78.95	79.18	89.65	89.59	99.27	89.66
ALJ4	80.18	79.98	80.04	79.8	80.17	79.85	85.26	79.93	76.64	80.08	76.63	79.98	99.99	93.28	89.41	80.62	81.34	76.9	76.9	81.31	80.62	81.32	81.25	76.91	76.95	76.95	76.79	81.2	77.06	81.37	81.19	81.3	81.37	81.27	72.68	98.22	77.02	81.37	79.42	98.38	89.43		99.98	79.55	79.71	98.19	99.48	89.41	98.19
ALJ5	80.18	80.02	80.09	79.8	80.17	79.83	85.29	79.92	76.63	80.16	76.63	80.03	100	93.3	89.43	80.64	81.37	76.92	76.92	81.24	80.65	81.26	81.23	76.94	76.91	76.92	76.73	81.19	77	81.33	81.17	81.31	81.37	81.25	72.74	98.19	76.97	81.33	79.41	98.37	89.46	100		79.51	79.68	98.2	99.49	89.44	98.2
ALJ6	83	82.74	82.84	82.54	83	82.91	78.72	82.84	75.91	82.88	75.88	82.82	79.51	79.64	78.82	82.98	83.65	75.99	76.06	83.38	83.07	83.37	83.27	76.01	75.97	76.02	75.97	83.33	76.1	83.42	83.33	83.34	83.39	83.39	72.22	79.6	76.07	83.42	97.21	79.21	78.79	79.5	79.5		98.78	79.18	79.7	78.82	79.17
ALJ7	83.23	82.89	82.99	82.65	83.22	83	78.87	83.05	75.97	83.07	76.03	82.9	79.74	79.54	78.94	83.24	83.92	76.15	76.19	83.59	83.27	83.6	83.57	76.17	76.15	76.18	76	83.61	76.23	83.74	83.6	83.72	83.63	83.58	72.22	79.32	76.16	83.74	97.16	79.49	78.99	79.73	79.74	98.85		79.38	79.68	78.94	79.36
ALJ8	80.15	80.08	80.15	79.91	80.15	80.07	85.36	80.02	76.6	80.23	76.63	80.14	98.3	93.48	89.59	80.48	81.19	76.97	76.93	81.28	80.51	81.32	81.26	76.97	76.86	76.88	76.73	81.44	76.93	81.38	81.44	81.42	81.36	81.33	73.04	98.5	76.75	81.38	79.39	98.6	89.62	98.28	98.29	79.42	79.53		98.31	89.59	99.99
ALJ9	80.14	80.02	80.13	79.72	80.13	79.73	85.29	79.87	76.52	80.02	76.58	80	99.46	93.38	89.43	80.54	81.37	76.85	76.85	81.27	80.61	81.29	81.27	76.86	76.83	76.92	76.66	81.22	76.93	81.32	81.22	81.36	81.35	81.3	72.79	98.3	76.9	81.32	79.5	98.4	89.43	99.46	99.46	79.77	79.66	98.13		89.41	98.14
ALJ10	79.72	79.73	79.65	79.44	79.73	79.53	85.05	79.57	76.49	79.83	76.46	79.64	89.7	89.81	100	80.2	80.71	76.75	76.78	80.83	80.2	80.83	80.78	76.75	76.8	76.68	76.48	80.87	76.73	80.8	80.85	80.92	80.86	80.82	72.81	89.66	76.65	80.8	79	89.66	99.3	89.69	89.68	78.99	79.1	89.71	89.66		89.71
ALJ11	80.29	80.2	80.28	79.98	80.29	80.15	85.48	80.1	76.8	80.22	76.78	80.26	98.31	93.5	89.55	80.65	81.25	77.14	77.09	81.45	80.65	81.46	81.41	77.15	77.02	77.06	76.9	81.57	77.1	81.45	81.55	81.49	81.48	81.43	72.91	98.47	76.98	81.45	79.44	98.59	89.6	98.31	98.31	79.39	79.54	100	98.32	89.55
ALJ12(T)	80.04	80	80.05	79.8	80.04	79.97	85.39	79.88	76.71	80.14	76.67	80.04	98.3	93.5	89.54	80.5	81.19	76.99	77.03	81.25	80.5	81.27	81.26	76.99	76.92	76.98	76.81	81.39	77	81.32	81.4	81.37	81.32	81.28	73.07	98.55	76.89	81.32	79.26	98.62	89.57	98.3	98.3	79.38	79.45	99.99	98.31	89.54	99.97
ALJ15	80.15	80.12	80.1	79.84	80.15	79.98	85.45	80.04	76.94	80.18	76.87	80.05	97.92	93.62	89.56	80.67	81.28	76.95	77.01	81.41	80.73	81.45	81.43	76.96	76.96	76.96	76.94	81.38	77.13	81.47	81.37	81.59	81.44	81.46	73.01	98.09	76.99	81.46	79.34	98.26	89.54	97.92	97.91	79.55	79.51	98.31	97.96	89.54	98.32
ALJ16	83.28	83.28	83.3	82.82	83.28	83.17	80.2	83.19	77.27	83.54	77.33	83.16	81.62	81.85	80.84	84.06	85.54	77.44	77.39	85.43	84.07	85.58	85.48	77.43	77.43	77.34	77.26	85.35	77.38	85.49	85.35	85.51	85.42	85.46	73.02	81.86	77.21	85.47	82.17	81.89	80.93	81.61	81.62	82.47	82.36	81.69	81.89	80.84	81.66
ALJ17	70.99	70.98	71.03	70.9	70.99	70.94	70.78	70.84	70.88	71.22	70.88	71.03	70.79	70.97	70.78	71.39	71.45	70.98	71.01	71.47	71.36	71.37	71.38	70.98	71	70.99	70.89	71.5	70.91	71.44	71.49	71.43	71.53	71.52	70.9	70.82	70.9	71.45	70.37	70.93	70.77	70.8	70.78	70.43	70.45	70.87	70.79	70.77	70.87
ALJ20	80.07	79.91	80	79.76	80.05	79.91	85.34	79.82	76.72	80.11	76.73	79.91	93.31	100	89.58	80.48	81.28	76.93	77	81.28	80.52	81.22	81.32	76.94	76.91	76.93	76.81	81.32	77.02	81.27	81.31	81.37	81.34	81.34	72.8	93.47	76.9	81.26	79.23	93.45	89.6	93.31	93.31	79.71	79.44	93.37	93.38	89.58	93.4
ALJ21	80.04	79.95	79.95	79.66	80.05	79.95	85.35	79.85	76.53	80.12	76.59	79.86	93.32	100	89.57	80.42	81.22	76.83	76.87	81.24	80.47	81.15	81.2	76.83	76.72	76.84	76.66	81.31	76.95	81.24	81.32	81.31	81.33	81.26	72.78	93.52	76.83	81.24	79.36	93.48	89.62	93.32	93.31	79.73	79.53	93.41	93.46	89.56	93.43
ALJ24	77.02	76.99	77.06	76.95	77.03	77.03	76.3	77	87.12	77.27	87.49	77.07	76.88	76.84	76.67	77.47	77.68	88.4	88.38	77.69	77.48	77.67	77.75	88.38	88.03	88.22	87.59	77.68	88.2	77.7	77.67	77.61	77.76	77.75	72.51	76.85	88.19	77.69	75.98	76.93	76.69	76.89	76.89	75.93	75.99	76.98	76.84	76.68	76.96
ALJD(T)	70.23	70.24	70.22	70.09	70.21	70.14	69.92	70.1	70.15	70.5	70.17	70.19	70.21	70.16	69.97	70.39	70.31	70.23	70.3	70.43	70.38	70.46	70.49	70.25	70.38	70.26	70.22	70.46	70.33	70.41	70.45	70.37	70.43	70.48	70.66	70.16	70.33	70.42	69.71	70.18	70.03	70.23	70.22	69.63	69.63	70.23	70.2	69.97	70.23
ALJT	82.42	82.28	82.34	82.07	82.42	82.22	79.58	82.21	76.89	82.5	76.94	82.24	80.69	80.63	80.16	83.08	84.32	77.18	77.14	84.1	83.1	84.27	84.21	77.18	77.23	77.16	77.02	84.13	77.14	84.14	84.12	84.1	84.26	84.2	72.55	80.64	77.13	84.15	81.43	80.75	80.16	80.69	80.68	81.54	81.67	80.74	80.72	80.15	80.72
ALM2(T)	94.91	94.73	94.84	94.55	94.92	95.04	79.95	94.84	76.86	87.74	76.98	94.97	79.7	79.75	79.3	86.03	85.38	76.98	76.96	85.4	86.06	85.32	85.26	76.99	77	77	76.89	85.35	77.08	85.37	85.34	85.36	85.26	85.34	72.56	79.64	77.03	85.37	82.76	79.66	79.32	79.68	79.69	82.86	83.03	79.65	79.67	79.3	79.64
ALMg2	97.24	96	96.18	96.33	97.23	97.36	80.49	97.49	77.03	88.35	77.18	96.79	80.16	80.16	79.59	86.55	85.83	76.98	77.12	85.69	86.57	85.7	85.66	76.99	77.11	77.14	77.08	85.67	77.09	85.62	85.67	85.75	85.65	85.62	72.72	80.06	77.05	85.62	83.1	80.12	79.62	80.16	80.16	83.15	83.27	80.07	80.18	79.59	80.07
ALMg3	96.8	96.54	96.81	97.45	96.8	96.94	80.27	96.6	77.01	88.51	77.16	98.11	80.05	80.01	79.54	86.74	85.6	77.21	77.22	85.64	86.76	85.66	85.65	77.22	77.22	77.22	76.98	85.63	77.29	85.67	85.62	85.68	85.58	85.64	72.71	79.97	77.18	85.67	82.7	79.97	79.57	80.05	80.05	82.84	82.89	80.02	80.04	79.54	80.01
ALMg9	96.54	96.89	97.05	97.8	96.55	96.52	80.23	96.35	76.98	88.35	77.01	98.43	79.96	79.91	79.37	86.62	85.63	77.02	77.08	85.72	86.65	85.76	85.59	77.03	77.04	76.99	76.94	85.55	77.17	85.57	85.54	85.77	85.52	85.61	72.71	79.9	77.07	85.57	82.63	80.14	79.41	79.97	79.96	82.74	82.82	79.95	79.98	79.37	79.95
ALMg11	92.55	92.4	92.36	92.32	92.55	92.15	80.18	92.04	77.15	87.31	77.28	92.81	79.98	79.95	79.45	86.37	85.59	77.17	77.19	85.68	86.41	85.67	85.54	77.17	77.21	77.05	77.14	85.57	77.15	85.47	85.57	85.71	85.57	85.51	72.76	79.9	77.28	85.48	82.75	80.1	79.49	79.97	79.98	82.84	82.9	79.93	79.93	79.46	79.93
ALMg13.2	96.95	95.83	95.98	96.15	96.94	97.01	80.43	97.16	77.22	88.59	77.34	96.55	80.23	80.27	79.71	86.8	85.87	77.1	77.38	85.8	86.81	85.92	85.72	77.12	77.17	77.12	77.32	85.62	77.33	85.63	85.62	85.86	85.69	85.67	72.96	80.18	77.23	85.62	83.25	80.34	79.73	80.23	80.23	83.2	83.33	80.15	80.25	79.71	80.14
ALRh	80.34	80.18	80.18	79.9	80.34	80.25	85.47	80.12	76.82	80.31	76.63	80.12	98.39	93.5	89.49	80.62	81.19	76.93	77	81.27	80.66	81.38	81.35	76.93	77.01	76.97	76.82	81.37	77.02	81.34	81.34	81.44	81.37	81.37	72.94	99	76.99	81.34	79.43	98.64	89.56	98.39	98.37	79.62	79.39	98.58	98.53	89.49	98.58
ALSr1	77.12	77.15	77.16	77	77.12	77.01	76.47	77.07	88.15	77.35	87.94	77.13	76.66	76.76	76.47	77.43	77.44	88.32	88.34	77.55	77.39	77.54	77.52	88.32	88.15	87.94	88.11	77.51	88.27	77.46	77.51	77.44	77.47	77.58	72.64	76.8	88.24	77.46	76.03	76.71	76.44	76.67	76.67	76.08	76.17	76.72	76.63	76.47	76.73
ARhD1(T)	70.2	70.26	70.21	70.11	70.19	70.17	69.9	70.21	70.11	70.36	70.13	70.27	70.09	70.05	70.08	70.46	70.2	70.07	70.1	70.32	70.45	70.3	70.35	70.08	70.14	70.13	70.06	70.33	70.15	70.39	70.31	70.4	70.32	70.34	70.41	70.15	70.09	70.42	69.53	70.15	70.06	70.1	70.09	69.53	69.58	70.18	70.18	70.07	70.19
ARh1(T)	72.79	72.74	72.74	72.67	72.78	72.67	72.66	72.75	72.48	73.05	72.44	72.81	72.91	72.84	72.79	73.22	73.17	72.52	72.36	73.24	73.22	73.28	73.23	72.53	72.44	72.61	72.4	73.26	72.57	73.21	73.25	73.24	73.17	73.27	89.03	72.82	72.49	73.21	72.39	72.9	72.84	72.9	72.9	72.34	72.36	72.91	72.81	72.8	72.92
ARh2(T)	80.24	80.18	80.22	79.96	80.24	80.07	85.4	80.07	76.96	80.27	77.09	80.18	90.31	89.92	89.49	80.59	81.09	77.22	77.09	81.29	80.63	81.37	81.29	77.22	77.24	77.21	77.04	81.3	77.24	81.35	81.29	81.43	81.36	81.36	73	90.15	77.14	81.34	79.28	90.19	89.53	90.31	90.31	79.4	79.39	90.18	90.12	89.5	90.17
ARh3	80.23	80.07	80.1	79.86	80.22	80.15	85.36	79.95	77.03	80.24	76.98	80.05	90.38	89.95	89.33	80.63	81.04	77.17	77.14	81.1	80.66	81.3	81.22	77.17	77.25	77.23	77.07	81.28	77.17	81.12	81.27	81.35	81.25	81.32	72.99	90.28	77.2	81.14	79.18	90.31	89.37	90.38	90.38	79.32	79.36	90.15	90.16	89.33	90.16
ARh4	80.24	80.14	80.17	79.8	80.24	79.9	85.27	79.98	76.63	80.21	76.68	80.08	99.99	93.29	89.46	80.8	81.65	76.86	76.83	81.51	80.76	81.54	81.31	76.87	76.85	76.78	76.78	81.29	76.94	81.46	81.27	81.55	81.45	81.33	72.73	98.21	76.88	81.45	79.44	98.32	89.47	99.99	99.98	79.62	79.76	98.22	99.47	89.47	98.22
ARh5	80.14	80.07	80.14	79.87	80.14	79.92	85.39	79.93	76.83	80.29	76.97	80.04	90.23	89.88	89.44	80.61	81.08	77.13	76.99	81.22	80.64	81.32	81.2	77.13	77.17	77.08	76.93	81.24	77.14	81.25	81.24	81.34	81.3	81.31	73.04	90.13	77.08	81.25	79.17	90.17	89.46	90.24	90.24	79.32	79.32	90.09	90.01	89.44	90.09
HL-Eb18	80.58	80.25	80.38	80.12	80.6	80.23	86.06	80.25	76.85	80.42	76.89	80.33	91.87	93.48	88.74	81.16	81.4	76.98	76.91	81.35	81.12	81.53	81.19	76.99	76.91	76.77	76.8	81.12	77.05	81.22	81.12	81.48	81.28	81.14	72.88	91.89	76.96	81.23	79.17	91.91	88.81	91.87	91.85	79.27	79.35	91.95	91.89	88.74	91.95
HL-EbGr7(T)	70.75	70.86	70.77	70.75	70.75	70.7	70.51	70.8	70.87	71.1	70.82	70.91	70.83	70.81	70.6	71.08	71.19	70.76	70.89	71.13	71.06	71.11	71.15	70.76	70.84	70.79	70.83	71.22	70.83	71.15	71.21	71.16	71.22	71.26	70.73	70.81	70.77	71.14	70.15	70.83	70.61	70.83	70.83	70.15	70.26	70.86	70.79	70.6	70.86
HL17(T)	77.14	76.97	77.06	76.88	77.14	76.92	76.23	77.03	97.91	77.2	97.39	77.06	76.59	76.47	76.39	77.89	77.77	94.12	94.15	77.8	77.93	77.85	77.54	94.13	94.32	93.88	97.64	77.4	94.08	77.56	77.41	77.86	77.41	77.47	72.64	76.67	94.16	77.57	75.9	76.87	76.36	76.59	76.6	75.97	75.97	76.65	76.61	76.4	76.64
K90mix	80.57	80.32	80.37	80.02	80.57	80.07	86.23	80.06	76.79	80.22	76.82	80.14	92.71	93.29	88.8	80.98	80.86	77.04	77.06	81.02	80.94	81.02	81.02	77.05	77.06	76.96	76.75	80.94	76.9	81.1	80.93	80.99	81.09	81.05	72.95	92.7	76.86	81.1	79.08	92.82	88.83	92.71	92.71	79.09	79.18	92.85	92.67	88.8	92.86
[truncated: 27 more columns]

## Sheet: Calculated ANIm values
Strains	AKL3	AKL6	AKL7	AKL8	AKL9	AKL10	AKL11	AKL12	AKL17	AKL19	ALR17-21	AL2(T)	AL5	AL21	ALD1	ALE6	ALE9	ALE10	ALE11	ALE12	ALE14	ALE16	ALE17	ALE18	ALE19	ALE20	ALgr5	ALE22	ALE23	ALE25	ALE27	ALE28	ALE30	ALE31	ALEN2(T)	ALgr1	ALgr3	ALE21	ALJ1	ALJ2	ALJ3	ALJ4	ALJ5	ALJ6	ALJ7	ALJ8	ALJ9	ALJ10	ALJ11
AKL3		96.74	96.9	97.01	99.99	97.76	86.95	97.86	85.28	89.81	85.26	97.13	86.36	86.26	86.12	88.45	87.73	85.03	85.11	87.77	88.44	87.73	87.67	85.02	85.04	85.11	85.13	87.62	85.12	87.77	87.63	87.77	87.65	87.73	83.41	86.41	85.14	87.77	86.46	86.36	86.11	86.36	86.36	86.46	86.46	86.38	86.42	86.13	86.37
AKL6	96.75		98.71	97.3	96.75	96.96	87.08	96.67	85.39	89.79	85.48	97.2	86.24	86.26	86.23	88.63	87.69	85.12	85.3	87.68	88.63	87.76	87.7	85.12	85.27	85.15	85.17	87.65	85.18	87.65	87.64	87.66	87.66	87.7	83.42	86.29	85.18	87.65	86.3	86.26	86.15	86.24	86.24	86.35	86.36	86.3	86.29	86.23	86.31
AKL7	96.9	98.72		97.46	96.9	97.11	87.07	96.85	85.28	89.81	85.32	97.32	86.28	86.3	86.12	88.57	87.66	85.11	85.23	87.68	88.56	87.73	87.73	85.1	85.22	85.16	85.15	87.61	85.2	87.65	87.6	87.62	87.61	87.7	83.19	86.29	85.16	87.65	86.37	86.27	86.13	86.28	86.28	86.4	86.39	86.29	86.35	86.12	86.29
AKL8	97.02	97.3	97.46		97.01	97.12	86.82	96.96	85.26	89.89	85.33	98.43	86.15	86.25	86.09	88.32	87.49	85.09	85.18	87.51	88.32	87.61	87.53	85.09	85.2	85.14	85.13	87.48	85.18	87.49	87.48	87.54	87.5	87.56	83.32	86.17	85.14	87.49	86.25	86.12	86.15	86.16	86.15	86.31	86.27	86.17	86.17	86.09	86.18
AKL9	99.99	96.75	96.89	97.01		97.76	86.95	97.87	85.27	89.81	85.26	97.14	86.36	86.26	86.13	88.44	87.73	85.03	85.09	87.77	88.44	87.73	87.67	85.02	85.03	85.12	85.12	87.62	85.12	87.77	87.63	87.77	87.65	87.72	83.41	86.41	85.13	87.77	86.47	86.36	86.12	86.37	86.36	86.46	86.46	86.38	86.43	86.14	86.37
AKL10	97.76	96.96	97.11	97.13	97.76		86.91	97.96	85.38	89.91	85.33	97.18	86.32	86.42	86.23	88.49	87.71	85.12	85.2	87.66	88.5	87.68	87.65	85.12	85.07	85.03	85.09	87.61	85.13	87.67	87.61	87.66	87.61	87.67	83.4	86.5	85.17	87.66	86.59	86.46	86.27	86.32	86.32	86.63	86.57	86.51	86.39	86.24	86.51
AKL11	86.94	87.09	87.07	86.83	86.95	86.91		86.89	85.34	86.97	85.35	86.84	87.42	87.51	87.13	87.47	86.85	85.15	85.28	86.82	87.48	87.07	87	85.15	85.3	85.18	85.26	86.83	85.25	86.82	86.82	86.93	86.86	86.91	83.59	87.42	85.16	86.82	86.28	87.39	87.14	87.42	87.42	86.24	86.3	87.46	87.45	87.13	87.46
AKL12	97.86	96.67	96.84	96.96	97.87	97.96	86.89		85.23	89.82	85.36	97	86.31	86.3	86.2	88.69	87.74	85.13	85.16	87.69	88.7	87.74	87.73	85.13	85.14	85.15	85.09	87.64	85.27	87.69	87.64	87.73	87.65	87.69	83.4	86.35	85.1	87.68	86.52	86.32	86.21	86.31	86.31	86.49	86.53	86.38	86.37	86.21	86.39
AKL17	85.27	85.38	85.27	85.27	85.27	85.37	85.37	85.22		85.28	97.56	85.16	85.35	85.41	85.23	85.45	85.34	94.92	94.92	85.3	85.46	85.42	85.39	94.92	95.11	94.94	98.43	85.37	94.92	85.4	85.37	85.43	85.34	85.35	83.41	85.44	95.02	85.4	84.91	85.37	85.23	85.36	85.36	84.92	84.92	85.39	85.41	85.23	85.39
AKL19	89.82	89.79	89.81	89.89	89.82	89.91	86.98	89.83	85.29		85.5	89.91	86.4	86.49	86.27	89.86	88.54	85.16	85.27	88.49	89.86	88.51	88.48	85.16	85.2	85.14	85.14	88.47	85.13	88.47	88.48	88.52	88.47	88.5	83.4	86.43	85.16	88.48	86.52	86.44	86.29	86.41	86.4	86.6	86.59	86.39	86.42	86.27	86.4
ALR17-21	85.27	85.48	85.32	85.33	85.27	85.33	85.36	85.36	97.57	85.49		85.22	85.44	85.43	85.21	85.4	85.41	95.08	94.99	85.47	85.44	85.66	85.51	95.09	95.2	95.35	97.46	85.46	95.04	85.51	85.45	85.55	85.52	85.42	83.34	85.33	95.03	85.51	85.01	85.37	85.24	85.44	85.44	84.98	85.01	85.47	85.49	85.22	85.45
AL2(T)	97.13	97.2	97.32	98.44	97.13	97.18	86.84	97	85.17	89.92	85.22		86.27	86.24	86.13	88.26	87.61	84.99	85.09	87.59	88.27	87.65	87.6	84.99	85.04	85.02	85.01	87.52	85.07	87.58	87.53	87.59	87.56	87.63	83.43	86.3	85.03	87.58	86.33	86.28	86.17	86.28	86.27	86.36	86.35	86.32	86.31	86.13	86.32
AL5	86.34	86.22	86.27	86.15	86.35	86.31	87.42	86.3	85.36	86.4	85.46	86.27		94.03	90.67	86.81	87.68	85.57	85.53	87.59	86.81	87.61	87.54	85.57	85.62	85.62	85.38	87.5	85.53	87.57	87.5	87.61	87.58	87.56	83.41	98.69	85.6	87.58	86.91	98.77	90.72	99.97	99.99	87.07	87.03	98.65	99.57	90.67	98.66
AL21	86.27	86.25	86.3	86.25	86.27	86.41	87.51	86.3	85.42	86.49	85.43	86.24	94.04		90.73	86.7	87.88	85.35	85.37	87.78	86.75	87.8	87.75	85.34	85.4	85.39	85.42	87.8	85.48	87.73	87.8	87.85	87.78	87.82	83.49	94.13	85.42	87.74	86.64	94.08	90.76	94.03	94.03	87.21	86.88	94.08	94.13	90.73	94.09
ALD1	86.13	86.23	86.12	86.08	86.14	86.24	87.13	86.2	85.24	86.27	85.21	86.12	90.67	90.73		86.75	87.4	85.3	85.33	87.48	86.76	87.48	87.4	85.28	85.44	85.25	85.15	87.44	85.37	87.37	87.44	87.46	87.41	87.45	83.51	90.66	85.33	87.37	86.49	90.62	99.38	90.67	90.67	86.57	86.65	90.71	90.67	99.99	90.71
ALE6	88.45	88.63	88.57	88.32	88.44	88.49	87.48	88.68	85.45	89.86	85.41	88.26	86.81	86.71	86.75		89.83	85.3	85.44	89.72	99.91	90.06	89.77	85.3	85.59	85.32	85.29	89.73	85.37	89.76	89.73	89.83	89.69	89.75	83.54	86.79	85.31	89.76	86.64	86.93	86.76	86.81	86.81	86.7	86.74	86.75	86.84	86.76	86.77
ALE9	87.75	87.7	87.67	87.5	87.74	87.71	86.85	87.75	85.34	88.54	85.42	87.61	87.68	87.89	87.41	89.83		85.54	85.74	97.94	89.81	97.59	97.85	85.53	85.63	85.66	85.23	97.92	85.68	97.99	97.91	97.88	98.12	97.92	83.7	87.6	85.58	97.99	87.27	87.74	87.43	87.69	87.69	87.46	87.45	87.61	87.73	87.42	87.62
ALE10	85.02	85.11	85.11	85.09	85.02	85.11	85.15	85.14	94.93	85.16	95.07	84.98	85.57	85.33	85.31	85.3	85.53		97.48	85.51	85.28	85.66	85.63	99.99	97.44	97.93	94.97	85.52	97.92	85.66	85.52	85.55	85.59	85.5	83.29	85.33	97.51	85.66	84.99	85.46	85.26	85.57	85.57	85.02	85.01	85.52	85.55	85.31	85.52
ALE11	85.1	85.29	85.23	85.18	85.1	85.21	85.27	85.17	94.93	85.27	94.99	85.09	85.53	85.37	85.34	85.43	85.75	97.48		85.63	85.41	85.69	85.73	97.49	97.42	97.46	95.01	85.59	97.43	85.62	85.59	85.7	85.66	85.62	83.57	85.42	97.35	85.62	85.05	85.56	85.33	85.53	85.53	85	85.01	85.55	85.49	85.33	85.55
ALE12	87.77	87.68	87.68	87.52	87.77	87.66	86.82	87.69	85.31	88.48	85.47	87.59	87.59	87.78	87.49	89.72	97.94	85.51	85.63		89.69	97.63	97.79	85.51	85.62	85.61	85.27	97.99	85.63	98.24	97.99	97.93	98.01	97.9	83.47	87.56	85.52	98.24	87.15	87.7	87.51	87.58	87.59	87.36	87.36	87.58	87.56	87.49	87.59
ALE14	88.44	88.64	88.56	88.32	88.44	88.5	87.49	88.7	85.45	89.85	85.44	88.26	86.81	86.75	86.75	99.91	89.81	85.28	85.42	89.69		90.11	89.78	85.28	85.57	85.31	85.31	89.74	85.37	89.76	89.74	89.83	89.7	89.81	83.54	86.86	85.33	89.76	86.74	86.91	86.76	86.81	86.81	86.75	86.75	86.76	86.88	86.76	86.76
ALE16	87.73	87.76	87.73	87.61	87.73	87.68	87.07	87.74	85.42	88.51	85.66	87.65	87.6	87.81	87.5	90.06	97.59	85.66	85.7	97.63	90.1		97.8	85.66	85.71	85.62	85.37	97.54	85.69	97.57	97.54	97.45	97.63	97.82	83.39	87.63	85.52	97.57	87.14	87.76	87.53	87.6	87.6	87.31	87.34	87.67	87.67	87.51	87.66
ALE17	87.68	87.7	87.73	87.53	87.67	87.66	87	87.73	85.4	88.48	85.52	87.6	87.54	87.76	87.42	89.77	97.85	85.63	85.73	97.79	89.78	97.81		85.63	85.75	85.63	85.35	97.73	85.92	97.83	97.73	97.72	97.83	98.02	83.48	87.58	85.43	97.84	87.08	87.61	87.44	87.54	87.54	87.2	87.22	87.58	87.58	87.42	87.58
ALE18	85.02	85.11	85.1	85.09	85.02	85.11	85.15	85.14	94.93	85.16	95.07	84.98	85.57	85.33	85.29	85.3	85.54	99.99	97.48	85.51	85.28	85.67	85.63		97.44	97.93	94.97	85.53	97.92	85.66	85.52	85.56	85.6	85.5	83.27	85.33	97.51	85.66	84.99	85.46	85.25	85.57	85.57	85.02	85	85.52	85.56	85.3	85.52
ALE19	85.03	85.26	85.21	85.19	85.03	85.06	85.29	85.14	95.11	85.2	95.2	85.03	85.62	85.4	85.43	85.59	85.64	97.44	97.42	85.62	85.57	85.71	85.75	97.44		97.46	95.11	85.63	97.4	85.65	85.62	85.74	85.69	85.73	83.33	85.38	97.47	85.65	85.21	85.47	85.46	85.62	85.62	84.99	85.09	85.55	85.58	85.43	85.56
ALE20	85.11	85.15	85.15	85.14	85.12	85.03	85.17	85.16	94.94	85.14	95.34	85.02	85.63	85.38	85.25	85.31	85.65	97.92	97.46	85.6	85.3	85.61	85.62	97.93	97.46		95.01	85.54	98	85.68	85.53	85.63	85.66	85.52	83.4	85.37	97.56	85.67	85.01	85.51	85.24	85.63	85.63	85.02	85.07	85.58	85.63	85.24	85.58
ALgr5	85.13	85.17	85.14	85.14	85.13	85.1	85.27	85.09	98.43	85.14	97.46	85.01	85.37	85.42	85.14	85.28	85.23	94.98	95	85.27	85.31	85.37	85.35	94.98	95.11	95.01		85.29	94.95	85.26	85.29	85.37	85.29	85.26	83.15	85.38	95.08	85.26	84.79	85.36	85.18	85.37	85.37	84.9	84.85	85.41	85.44	85.14	85.41
ALE22	87.63	87.65	87.61	87.48	87.63	87.62	86.82	87.65	85.36	88.47	85.46	87.52	87.51	87.8	87.46	89.74	97.91	85.53	85.59	97.99	89.74	97.54	97.73	85.53	85.63	85.54	85.28		85.56	97.98	99.99	98.07	98.03	97.84	83.48	87.5	85.44	97.98	87.06	87.54	87.5	87.5	87.51	87.3	87.35	87.62	87.51	87.46	87.62
ALE23	85.12	85.18	85.19	85.18	85.12	85.12	85.24	85.27	94.92	85.13	95.05	85.07	85.52	85.48	85.36	85.37	85.68	97.91	97.42	85.62	85.37	85.69	85.92	97.91	97.4	97.99	94.95	85.56		85.62	85.55	85.81	85.68	85.61	83.49	85.28	97.49	85.62	85.15	85.42	85.36	85.52	85.52	85	85.06	85.46	85.59	85.36	85.46
ALE25	87.77	87.65	87.65	87.49	87.77	87.67	86.82	87.69	85.4	88.47	85.52	87.58	87.57	87.73	87.39	89.77	97.99	85.67	85.62	98.24	89.76	97.57	97.84	85.67	85.65	85.69	85.26	97.98	85.63		97.98	98.01	98.14	97.89	83.44	87.56	85.6	99.99	87.19	87.57	87.41	87.57	87.57	87.29	87.31	87.56	87.59	87.39	87.55
ALE27	87.63	87.64	87.61	87.48	87.63	87.61	86.82	87.64	85.37	88.48	85.46	87.53	87.5	87.8	87.45	89.74	97.91	85.52	85.59	97.99	89.74	97.54	97.72	85.52	85.62	85.53	85.29	99.99	85.55	97.98		98.08	98.03	97.83	83.49	87.49	85.44	97.98	87.06	87.54	87.49	87.5	87.5	87.29	87.35	87.63	87.51	87.45	87.63
ALE28	87.77	87.66	87.62	87.53	87.77	87.66	86.93	87.73	85.42	88.52	85.56	87.59	87.6	87.85	87.47	89.83	97.88	85.56	85.7	97.93	89.83	97.45	97.73	85.56	85.74	85.65	85.37	98.08	85.81	98.01	98.08		98.08	97.84	83.54	87.63	85.62	98.01	87.05	87.69	87.49	87.61	87.6	87.28	87.36	87.66	87.68	87.48	87.66
ALE30	87.65	87.66	87.61	87.5	87.65	87.61	86.87	87.65	85.35	88.46	85.53	87.56	87.59	87.78	87.42	89.69	98.13	85.6	85.67	98.01	89.69	97.64	97.84	85.6	85.69	85.67	85.29	98.03	85.68	98.14	98.03	98.08		97.94	83.53	87.58	85.55	98.14	87.06	87.58	87.45	87.58	87.59	87.23	87.26	87.59	87.59	87.42	87.58
ALE31	87.73	87.7	87.71	87.56	87.72	87.67	86.9	87.7	85.34	88.49	85.42	87.62	87.56	87.81	87.46	89.76	97.92	85.5	85.62	97.9	89.81	97.82	98.02	85.5	85.72	85.52	85.26	97.84	85.61	97.89	97.83	97.83	97.94		83.53	87.6	85.34	97.89	87.1	87.64	87.47	87.55	87.56	87.23	87.22	87.62	87.6	87.46	87.62
ALEN2(T)	83.41	83.42	83.19	83.33	83.41	83.39	83.59	83.39	83.41	83.4	83.33	83.43	83.41	83.49	83.52	83.53	83.68	83.29	83.57	83.46	83.53	83.36	83.47	83.26	83.33	83.4	83.15	83.49	83.49	83.43	83.49	83.53	83.52	83.5		83.59	83.31	83.43	83.44	83.56	83.57	83.41	83.41	83.5	83.55	83.58	83.47	83.52	83.58
ALgr1	86.41	86.29	86.29	86.17	86.41	86.5	87.41	86.34	85.44	86.43	85.33	86.3	98.69	94.13	90.65	86.78	87.59	85.34	85.42	87.56	86.86	87.63	87.57	85.34	85.39	85.38	85.37	87.49	85.31	87.55	87.49	87.63	87.58	87.6	83.59		85.48	87.55	86.55	98.79	90.69	98.69	98.69	87.3	86.65	98.77	98.73	90.65	98.78
ALgr3	85.14	85.18	85.15	85.14	85.14	85.17	85.15	85.1	95.01	85.16	95.01	85.02	85.61	85.42	85.33	85.3	85.57	97.5	97.35	85.51	85.33	85.5	85.43	97.5	97.47	97.57	95.08	85.44	97.49	85.59	85.44	85.61	85.54	85.34	83.32	85.46		85.59	84.99	85.48	85.32	85.61	85.61	84.95	84.93	85.49	85.59	85.33	85.5
ALE21	87.77	87.65	87.66	87.49	87.77	87.67	86.82	87.69	85.4	88.47	85.53	87.58	87.58	87.74	87.38	89.76	97.99	85.66	85.61	98.24	89.76	97.58	97.84	85.66	85.65	85.69	85.26	97.99	85.62	99.99	97.99	98.01	98.14	97.89	83.44	87.55	85.6		87.2	87.57	87.41	87.58	87.59	87.29	87.33	87.56	87.6	87.39	87.54
ALJ1	86.47	86.3	86.37	86.26	86.47	86.6	86.28	86.53	84.9	86.52	85.02	86.33	86.9	86.63	86.49	86.64	87.28	84.98	85.04	87.16	86.74	87.15	87.09	84.98	85.2	85	84.8	87.05	85.14	87.2	87.06	87.05	87.07	87.1	83.42	86.54	84.98	87.2		86.58	86.55	86.9	86.91	97.63	97.56	86.68	86.91	86.5	86.68
ALJ2	86.35	86.25	86.26	86.12	86.35	86.46	87.38	86.31	85.37	86.43	85.38	86.27	98.78	94.08	90.63	86.92	87.74	85.46	85.55	87.69	86.9	87.76	87.61	85.45	85.47	85.5	85.37	87.54	85.41	87.56	87.54	87.68	87.58	87.64	83.56	98.79	85.48	87.56	86.58		90.7	98.78	98.78	86.76	86.72	98.84	98.79	90.63	98.84
ALJ3	86.12	86.15	86.13	86.14	86.13	86.28	87.15	86.21	85.24	86.29	85.25	86.17	90.73	90.76	99.38	86.76	87.42	85.28	85.33	87.5	86.76	87.52	87.43	85.27	85.48	85.26	85.19	87.49	85.38	87.4	87.48	87.48	87.43	87.46	83.57	90.7	85.34	87.4	86.55	90.69		90.72	90.73	86.58	86.71	90.75	90.72	99.37	90.75
ALJ4	86.35	86.23	86.27	86.16	86.35	86.32	87.42	86.3	85.37	86.4	85.45	86.28	99.97	94.04	90.67	86.81	87.69	85.58	85.52	87.58	86.8	87.61	87.54	85.57	85.64	85.63	85.38	87.5	85.54	87.56	87.49	87.6	87.58	87.56	83.41	98.69	85.62	87.57	86.92	98.77	90.72		99.99	87.07	87.01	98.65	99.57	90.67	98.66
ALJ5	86.35	86.23	86.27	86.15	86.35	86.32	87.42	86.3	85.36	86.4	85.46	86.28	99.99	94.03	90.67	86.81	87.69	85.57	85.53	87.59	86.81	87.61	87.55	85.56	85.63	85.62	85.38	87.5	85.53	87.58	87.5	87.61	87.58	87.56	83.41	98.68	85.6	87.59	86.92	98.76	90.73	99.99		87.08	87.03	98.65	99.57	90.67	98.66
ALJ6	86.46	86.35	86.4	86.31	86.47	86.63	86.25	86.5	84.91	86.6	84.97	86.36	87.07	87.2	86.58	86.7	87.46	85.02	84.99	87.35	86.76	87.31	87.21	85.02	85	85.02	84.91	87.3	84.99	87.28	87.3	87.28	87.23	87.23	83.48	87.3	84.95	87.29	97.63	86.77	86.59	87.07	87.08		99.11	86.78	87.25	86.58	86.77
ALJ7	86.46	86.36	86.39	86.28	86.47	86.57	86.31	86.53	84.9	86.59	85.02	86.35	87.02	86.86	86.67	86.74	87.46	85	85	87.36	86.75	87.34	87.23	85	85.08	85.07	84.87	87.34	85.05	87.32	87.35	87.37	87.25	87.22	83.53	86.66	84.93	87.32	97.55	86.73	86.72	87.01	87.03	99.11		86.76	86.92	86.66	86.75
ALJ8	86.37	86.29	86.28	86.17	86.37	86.51	87.45	86.37	85.4	86.38	85.48	86.32	98.65	94.08	90.71	86.74	87.61	85.52	85.54	87.59	86.76	87.67	87.58	85.51	85.56	85.57	85.41	87.62	85.48	87.56	87.63	87.67	87.59	87.62	83.58	98.77	85.5	87.56	86.69	98.84	90.75	98.65	98.65	86.78	86.75		98.65	90.71	99.99
ALJ9	86.41	86.28	86.35	86.16	86.41	86.39	87.44	86.36	85.42	86.41	85.51	86.32	99.57	94.13	90.67	86.83	87.73	85.57	85.49	87.56	86.88	87.67	87.58	85.56	85.59	85.63	85.45	87.51	85.61	87.58	87.5	87.67	87.58	87.6	83.47	98.73	85.6	87.59	86.91	98.79	90.72	99.57	99.57	87.25	86.92	98.64		90.67	98.65
ALJ10	86.13	86.23	86.13	86.08	86.14	86.25	87.14	86.21	85.24	86.27	85.22	86.13	90.68	90.73	99.99	86.76	87.41	85.3	85.33	87.48	86.76	87.5	87.41	85.29	85.44	85.25	85.15	87.45	85.36	87.38	87.44	87.47	87.4	87.45	83.52	90.66	85.32	87.38	86.5	90.62	99.37	90.67	90.68	86.56	86.66	90.71	90.67		90.71
ALJ11	86.37	86.3	86.28	86.18	86.37	86.51	87.45	86.38	85.4	86.39	85.47	86.32	98.66	94.1	90.71	86.76	87.62	85.52	85.55	87.59	86.76	87.67	87.58	85.51	85.57	85.58	85.42	87.62	85.47	87.55	87.63	87.67	87.59	87.62	83.58	98.78	85.51	87.55	86.68	98.85	90.75	98.65	98.66	86.76	86.74	99.99	98.65	90.71
ALJ12(T)	86.37	86.29	86.27	86.17	86.37	86.5	87.44	86.37	85.39	86.38	85.47	86.31	98.65	94.09	90.7	86.75	87.61	85.53	85.54	87.59	86.75	87.66	87.58	85.52	85.56	85.58	85.41	87.61	85.49	87.56	87.63	87.66	87.59	87.63	83.58	98.78	85.52	87.56	86.68	98.84	90.75	98.65	98.65	86.78	86.75	99.98	98.65	90.71	100
ALJ15	86.36	86.26	86.3	86.2	86.36	86.36	87.48	86.34	85.72	86.42	85.68	86.3	98.33	94.29	90.7	86.83	87.7	85.53	85.53	87.66	86.88	87.75	87.67	85.52	85.62	85.57	85.55	87.66	85.63	87.78	87.66	87.78	87.62	87.74	83.51	98.52	85.67	87.78	86.76	98.54	90.73	98.33	98.32	87.02	86.89	98.55	98.38	90.7	98.55
ALJ16	86.6	86.64	86.63	86.56	86.6	86.64	86.89	86.6	85.42	86.91	85.48	86.6	88.32	88.67	88	87.44	88.79	85.63	85.54	88.71	87.43	88.73	88.72	85.64	85.56	85.59	85.43	88.63	85.55	88.77	88.64	88.77	88.64	88.66	83.14	88.58	85.41	88.78	86.71	88.52	88.06	88.32	88.32	86.98	86.87	88.35	88.66	88.01	88.36
ALJ17	83.17	83.27	83.26	83.23	83.18	83.26	83.56	83.35	83.41	83.38	83.44	83.25	83.57	83.63	83.56	83.34	83.48	83.47	83.59	83.51	83.34	83.43	83.56	83.48	83.42	83.55	83.38	83.46	83.55	83.45	83.47	83.45	83.39	83.5	83.59	83.54	83.44	83.44	83.5	83.5	83.59	83.57	83.57	83.58	83.6	83.55	83.65	83.56	83.55
ALJ20	86.27	86.26	86.29	86.25	86.27	86.41	87.51	86.3	85.41	86.49	85.43	86.24	94.04	99.99	90.73	86.71	87.88	85.33	85.37	87.79	86.75	87.81	87.75	85.33	85.4	85.38	85.42	87.81	85.47	87.73	87.8	87.86	87.79	87.82	83.49	94.13	85.42	87.74	86.64	94.09	90.76	94.04	94.03	87.21	86.88	94.08	94.13	90.73	94.1
ALJ21	86.26	86.26	86.29	86.25	86.26	86.41	87.52	86.29	85.41	86.48	85.43	86.24	94.03	99.99	90.73	86.71	87.88	85.32	85.36	87.78	86.75	87.8	87.75	85.33	85.41	85.38	85.42	87.8	85.47	87.73	87.8	87.85	87.77	87.82	83.49	94.13	85.42	87.73	86.64	94.08	90.76	94.03	94.03	87.2	86.87	94.08	94.13	90.73	94.1
ALJ24	85.09	85.11	85.12	85.11	85.09	85.11	85.28	85.22	89.58	85.14	89.97	85.04	85.53	85.42	85.52	85.38	85.65	90.6	90.58	85.57	85.38	85.67	85.67	90.6	90.38	90.49	89.77	85.63	90.46	85.69	85.63	85.58	85.65	85.56	83.53	85.53	90.43	85.69	85.05	85.55	85.5	85.53	85.53	85.06	85.08	85.62	85.54	85.51	85.6
ALJD(T)	83.83	83.63	83.54	83.89	83.83	83.65	83.76	83.69	83.39	83.69	83.4	83.9	83.72	83.6	83.73	83.53	83.77	83.41	83.42	83.75	83.54	83.93	83.76	83.43	83.43	83.37	83.38	83.83	83.46	83.64	83.82	83.79	83.76	83.76	84.12	83.85	83.34	83.63	83.48	83.82	83.65	83.73	83.73	83.4	83.56	83.75	83.84	83.73	83.78
ALJT	86.38	86.39	86.37	86.34	86.37	86.36	86.53	86.37	85.52	86.54	85.54	86.34	87.55	87.56	87.38	86.98	88.15	85.68	85.71	88.12	86.99	88.04	88.11	85.68	85.73	85.64	85.43	88.05	85.67	88.11	88.05	88.09	88.06	88.05	83.71	87.57	85.57	88.11	86.36	87.59	87.37	87.54	87.55	86.27	86.36	87.6	87.59	87.39	87.6
ALM2(T)	95.83	95.59	95.67	95.64	95.83	95.86	86.59	95.63	85.18	89.39	85.2	95.71	86.15	86.26	86.19	87.92	87.43	84.98	85.1	87.44	87.92	87.41	87.35	84.97	85.04	85.08	85.06	87.37	84.98	87.38	87.37	87.44	87.38	87.39	83.64	86.18	85.15	87.38	86.45	86.18	86.17	86.15	86.15	86.53	86.58	86.19	86.19	86.19	86.21
ALMg2	97.72	96.77	96.87	97.25	97.72	97.94	86.95	98.02	85.16	89.86	85.32	97.28	86.42	86.29	86.13	88.32	87.79	85.05	85.15	87.69	88.31	87.69	87.65	85.04	85.05	85.17	85.07	87.59	85.08	87.7	87.59	87.72	87.61	87.65	83.35	86.33	85.1	87.7	86.47	86.32	86.12	86.41	86.42	86.55	86.52	86.37	86.49	86.13	86.37
ALMg3	97.26	97.01	97.14	98.06	97.26	97.4	86.95	97.21	85.2	89.93	85.4	98.3	86.27	86.24	86.19	88.27	87.57	85.03	85.08	87.57	88.27	87.62	87.61	85.03	85.11	85.06	85.08	87.57	85.09	87.56	87.57	87.58	87.54	87.61	83.34	86.32	85.03	87.56	86.31	86.25	86.2	86.27	86.27	86.37	86.37	86.33	86.32	86.19	86.33
ALMg9	97.07	97.18	97.3	98.34	97.07	97.12	86.83	96.95	85.18	89.84	85.24	98.67	86.24	86.25	86.12	88.33	87.66	85.07	85.18	87.68	88.35	87.73	87.59	85.08	85.05	85.06	85.06	87.51	85.14	87.54	87.51	87.68	87.5	87.62	83.5	86.27	85.07	87.53	86.31	86.35	86.15	86.24	86.24	86.34	86.33	86.29	86.25	86.12	86.29
ALMg11	93.1	92.97	92.99	93.13	93.1	92.9	86.75	92.82	85.26	88.77	85.34	93.26	86.2	86.2	86.17	88.11	87.6	85.12	85.16	87.61	88.11	87.69	87.51	85.11	85.07	85.12	85.18	87.47	85.14	87.49	87.46	87.61	87.49	87.51	83.43	86.21	85.15	87.49	86.28	86.33	86.18	86.2	86.21	86.26	86.31	86.23	86.21	86.16	86.23
ALMg13-2	97.46	96.59	96.72	97.04	97.46	97.6	86.97	97.76	85.39	90.03	85.44	97.11	86.36	86.34	86.16	88.44	87.85	85.04	85.27	87.75	88.45	87.77	87.68	85.03	85.05	85.06	85.34	87.63	85.06	87.67	87.62	87.81	87.6	87.65	83.44	86.41	85.08	87.66	86.52	86.49	86.17	86.36	86.36	86.63	86.56	86.4	86.36	86.17	86.41
ALRh	86.38	86.29	86.26	86.17	86.38	86.51	87.39	86.36	85.46	86.38	85.34	86.31	98.68	94.15	90.63	86.74	87.58	85.4	85.48	87.56	86.8	87.64	87.54	85.4	85.45	85.44	85.43	87.47	85.39	87.54	87.47	87.65	87.52	87.59	83.64	99.15	85.51	87.54	86.66	98.83	90.69	98.68	98.68	87.03	86.68	98.8	98.75	90.63	98.81
ALSr1	84.97	85	85.01	84.96	84.96	84.97	85.08	84.97	89.84	85.11	89.67	85.02	85.04	85.11	84.99	85.1	85.25	89.9	89.95	85.23	85.1	85.22	85.24	89.9	89.99	89.86	89.72	85.17	89.97	85.25	85.16	85.25	85.24	85.22	83.15	85.05	89.97	85.25	84.96	85.01	85.04	85.04	85.04	84.92	84.95	85.07	85.03	84.99	85.08
ARhD1(T)	83.59	83.47	83.4	83.36	83.59	83.42	83.7	83.74	83.53	83.6	83.57	83.44	83.27	83.41	83.59	83.53	83.34	83.32	83.62	83.36	83.52	83.55	83.41	83.33	83.35	83.58	83.83	83.42	83.2	83.29	83.42	83.3	83.35	83.44	83.89	83.61	83.49	83.31	83.38	83.6	83.61	83.27	83.27	83.45	83.44	83.52	83.29	83.6	83.52
ARh1(T)	83.38	83.24	83.29	83.24	83.39	83.36	83.49	83.31	83.27	83.54	83.22	83.27	83.41	83.67	83.27	83.57	83.4	83.45	83.26	83.58	83.57	83.33	83.44	83.45	83.24	83.34	83.35	83.53	83.18	83.4	83.53	83.45	83.47	83.46	90.47	83.41	83.25	83.39	83.39	83.4	83.29	83.41	83.41	83.41	83.37	83.43	83.43	83.27	83.44
ARh2(T)	86.32	86.31	86.31	86.22	86.32	86.32	87.49	86.32	85.4	86.52	85.47	86.21	91.29	90.95	90.6	86.85	87.51	85.48	85.42	87.54	86.86	87.6	87.57	85.48	85.62	85.57	85.33	87.48	85.57	87.45	87.47	87.62	87.51	87.59	83.63	91.2	85.42	87.45	86.46	91.2	90.63	91.29	91.29	86.67	86.54	91.23	91.22	90.6	91.23
ARh3	86.32	86.25	86.27	86.19	86.32	86.41	87.45	86.31	85.45	86.48	85.38	86.18	91.34	90.95	90.52	86.8	87.47	85.39	85.42	87.46	86.8	87.51	87.43	85.41	85.54	85.52	85.38	87.51	85.49	87.37	87.51	87.55	87.44	87.49	83.52	91.22	85.53	87.37	86.41	91.24	90.55	91.34	91.34	86.59	86.64	91.22	91.17	90.52	91.23
ARh4	86.35	86.22	86.27	86.14	86.35	86.31	87.42	86.29	85.36	86.39	85.45	86.27	99.97	94.03	90.67	86.95	87.83	85.56	85.54	87.69	86.91	87.76	87.54	85.56	85.63	85.6	85.39	87.5	85.52	87.57	87.5	87.74	87.58	87.56	83.42	98.69	85.6	87.58	86.92	98.7	90.73	99.99	99.99	87.08	87.03	98.65	99.57	90.67	98.66
ARh5	86.32	86.32	86.31	86.23	86.32	86.32	87.48	86.32	85.39	86.52	85.46	86.23	91.29	90.95	90.6	86.84	87.52	85.47	85.43	87.55	86.87	87.6	87.58	85.49	85.61	85.56	85.33	87.48	85.56	87.45	87.47	87.63	87.51	87.6	83.63	91.2	85.41	87.46	86.48	91.21	90.63	91.29	91.29	86.67	86.54	91.22	91.22	90.6	91.22
HL-Eb18	86.46	86.49	86.52	86.36	86.47	86.41	87.92	86.45	85.34	86.52	85.44	86.36	92.58	94.07	89.94	87.16	87.68	85.16	85.17	87.57	87.1	87.73	87.34	85.17	85.23	85.22	85.26	87.26	85.33	87.35	87.26	87.66	87.34	87.35	83.33	92.56	85.28	87.33	86.34	92.57	89.97	92.58	92.58	86.55	86.53	92.57	92.58	89.94	92.57
HL-EbGr7(T)	83.25	83.21	83.29	83.35	83.25	83.25	83.78	83.43	83.22	83.41	83.26	83.27	83.8	83.8	83.73	83.34	83.37	83.36	83.5	83.49	83.35	83.41	83.45	83.36	83.41	83.52	83.3	83.48	83.47	83.5	83.49	83.48	83.44	83.36	83.36	83.81	83.41	83.5	83.53	83.76	83.67	83.8	83.8	83.66	83.55	83.75	83.83	83.73	83.75
HL17(T)	85.32	85.39	85.29	85.31	85.32	85.34	85.27	85.41	98.17	85.31	97.72	85.22	85.35	85.32	85.22	85.75	85.75	94.81	94.87	85.69	85.85	85.83	85.43	94.81	95.08	94.82	98.09	85.31	94.78	85.38	85.31	85.84	85.33	85.32	83.46	85.43	94.79	85.38	84.85	85.55	85.22	85.35	85.35	84.89	84.88	85.45	85.43	85.22	85.47
K90mix	86.61	86.54	86.59	86.42	86.61	86.54	88.12	86.49	85.3	86.62	85.3	86.42	93.39	93.96	89.97	87.1	87.34	85.34	85.39	87.33	87.06	87.36	87.4	85.34	85.4	85.34	85.29	87.24	85.28	87.48	87.23	87.43	87.29	87.44	83.42	93.38	85.19	87.48	86.29	93.41	90.02	93.38	93.39	86.44	86.47	93.43	93.41	89.97	93.43
[truncated: 27 more columns]

## Sheet: Calculated TETRA values
Strains	AKL3	AKL6	AKL7	AKL8	AKL9	AKL10	AKL11	AKL12	AKL17	AKL19	ALR17-21	AL2(T)	AL5	AL21	ALD1	ALE6	ALE9	ALE10	ALE11	ALE12	ALE14	ALE16	ALE17	ALE18	ALE19	ALE20	ALgr5	ALE22	ALE23	ALE25	ALE27	ALE28	ALE30	ALE31	ALEN2(T)	ALgr1	ALgr3	ALE21	ALJ1	ALJ2	ALJ3	ALJ4	ALJ5	ALJ6	ALJ7	ALJ8	ALJ9	ALJ10	ALJ11
AKL3		0.9994	0.9994	0.99936	1	0.99953	0.9906	0.99958	0.96862	0.99691	0.97031	0.9995	0.99013	0.98671	0.98863	0.9971	0.99435	0.96597	0.9676	0.99347	0.99711	0.99374	0.99398	0.96607	0.96791	0.96713	0.96729	0.99309	0.96792	0.99349	0.99307	0.99339	0.99338	0.99343	0.91709	0.98942	0.9668	0.99353	0.98757	0.98945	0.98869	0.99012	0.99019	0.98898	0.98981	0.98959	0.99028	0.98859	0.98933
AKL6	0.9994		0.99973	0.99936	0.9994	0.99947	0.99081	0.99915	0.96873	0.99753	0.97036	0.99956	0.99112	0.9878	0.98951	0.99763	0.99524	0.96618	0.96763	0.99448	0.99752	0.99433	0.99484	0.96628	0.96787	0.9675	0.96735	0.99412	0.96806	0.99444	0.9941	0.99441	0.99449	0.99445	0.91806	0.99059	0.9671	0.99447	0.98682	0.99059	0.9896	0.99112	0.99119	0.98812	0.98917	0.99077	0.99132	0.98949	0.99058
AKL7	0.9994	0.99973		0.9995	0.99939	0.99946	0.99067	0.99915	0.96781	0.99731	0.96969	0.9996	0.9907	0.98747	0.98889	0.99757	0.99496	0.96536	0.96686	0.99415	0.99751	0.99427	0.99459	0.96545	0.96724	0.96668	0.96651	0.99389	0.9673	0.99418	0.99388	0.9941	0.99413	0.99412	0.9179	0.99008	0.96623	0.99422	0.98742	0.99009	0.98901	0.99069	0.99076	0.98858	0.9897	0.99037	0.99086	0.98886	0.99014
AKL8	0.99936	0.99936	0.9995		0.99935	0.99934	0.98982	0.99924	0.96688	0.99667	0.96857	0.99959	0.98916	0.98582	0.98751	0.99691	0.99451	0.9643	0.96575	0.99363	0.99681	0.99392	0.9942	0.96439	0.96665	0.96553	0.96553	0.99332	0.96639	0.99359	0.99331	0.9935	0.99359	0.99365	0.91414	0.98869	0.96512	0.99364	0.98747	0.98848	0.98757	0.98915	0.98924	0.98879	0.98991	0.98888	0.98929	0.98747	0.98866
AKL9	1	0.9994	0.99939	0.99935		0.99953	0.99058	0.99957	0.9686	0.99692	0.9703	0.99949	0.99015	0.98675	0.98866	0.99711	0.99439	0.96596	0.96758	0.9935	0.99713	0.99378	0.99402	0.96606	0.96791	0.96712	0.96727	0.99312	0.96791	0.99352	0.99311	0.99343	0.99342	0.99347	0.91712	0.98946	0.9668	0.99356	0.98755	0.98948	0.98871	0.99014	0.99022	0.98897	0.9898	0.98962	0.99031	0.98863	0.98937
AKL10	0.99953	0.99947	0.99946	0.99934	0.99953		0.99077	0.99957	0.96871	0.99705	0.97065	0.99946	0.99017	0.98692	0.98883	0.99695	0.99428	0.96579	0.96756	0.99338	0.99699	0.9939	0.9937	0.96589	0.96831	0.96699	0.96735	0.99291	0.96793	0.99336	0.9929	0.99333	0.99323	0.99331	0.91814	0.98936	0.96674	0.9934	0.988	0.9894	0.98894	0.99016	0.99024	0.9895	0.99022	0.98962	0.99025	0.9888	0.98935
AKL11	0.9906	0.99081	0.99067	0.98982	0.99058	0.99077		0.9907	0.9522	0.98821	0.95527	0.98991	0.99385	0.99242	0.99453	0.9878	0.98496	0.94926	0.95212	0.98378	0.98787	0.986	0.98411	0.94939	0.95264	0.95125	0.95092	0.9831	0.95206	0.98369	0.98312	0.98409	0.98368	0.98326	0.92131	0.99248	0.95128	0.98374	0.98487	0.99286	0.9949	0.99385	0.99391	0.98588	0.9865	0.99244	0.9934	0.9945	0.99249
AKL12	0.99958	0.99915	0.99915	0.99924	0.99957	0.99957	0.9907		0.96778	0.99641	0.96973	0.99925	0.98969	0.98619	0.98802	0.99657	0.99366	0.96496	0.96677	0.99261	0.99659	0.99327	0.99305	0.96506	0.96748	0.96607	0.96643	0.99217	0.96714	0.99255	0.99215	0.99255	0.9925	0.9926	0.9171	0.98877	0.96581	0.99259	0.98823	0.98883	0.98817	0.98967	0.98975	0.98961	0.99027	0.98899	0.98971	0.98799	0.98867
AKL17	0.96862	0.96873	0.96781	0.96688	0.9686	0.96871	0.9522	0.96778		0.97159	0.99951	0.96838	0.95717	0.95206	0.95557	0.9725	0.97217	0.99885	0.99854	0.97252	0.97257	0.97075	0.97164	0.99885	0.998	0.99878	0.99967	0.97161	0.99857	0.97287	0.97152	0.97268	0.97184	0.97186	0.90179	0.95629	0.99888	0.97279	0.93781	0.95657	0.95502	0.9572	0.9572	0.94042	0.94061	0.95628	0.95693	0.95555	0.95551
AKL19	0.99691	0.99753	0.99731	0.99667	0.99692	0.99705	0.98821	0.99641	0.97159		0.97318	0.99763	0.99109	0.98789	0.9894	0.99809	0.99603	0.96923	0.97063	0.99519	0.99803	0.99445	0.99557	0.9693	0.97022	0.97025	0.96985	0.99525	0.97041	0.99533	0.99523	0.99548	0.99557	0.9954	0.92241	0.99043	0.97009	0.99539	0.97856	0.99039	0.98945	0.99108	0.99112	0.98032	0.98153	0.99057	0.99113	0.98937	0.99046
ALR17-21	0.97031	0.97036	0.96969	0.96857	0.9703	0.97065	0.95527	0.96973	0.99951	0.97318		0.97007	0.95953	0.95507	0.95789	0.97403	0.97335	0.99875	0.99887	0.9736	0.97428	0.97275	0.97275	0.99875	0.99863	0.99877	0.99929	0.97259	0.99886	0.97406	0.97252	0.97383	0.97285	0.97292	0.90561	0.95853	0.999	0.97397	0.94112	0.95888	0.95731	0.95957	0.95955	0.94361	0.9437	0.95855	0.95929	0.95787	0.95777
AL2(T)	0.9995	0.99956	0.9996	0.99959	0.99949	0.99946	0.98991	0.99925	0.96838	0.99763	0.97007		0.99014	0.98673	0.98838	0.99761	0.99517	0.96566	0.96713	0.99449	0.99747	0.99421	0.99488	0.96576	0.96757	0.96693	0.96692	0.99411	0.9675	0.99435	0.99408	0.99424	0.99432	0.99443	0.91657	0.98957	0.96655	0.9944	0.98636	0.98949	0.98842	0.99014	0.99021	0.98782	0.98895	0.98972	0.99027	0.98835	0.98951
AL5	0.99013	0.99112	0.9907	0.98916	0.99015	0.99017	0.99385	0.98969	0.95717	0.99109	0.95953	0.99014		0.99841	0.99743	0.99146	0.99262	0.95545	0.95777	0.99144	0.99157	0.99181	0.99197	0.95552	0.95705	0.9572	0.95598	0.99177	0.95711	0.99192	0.99179	0.9922	0.99215	0.99174	0.921	0.99949	0.9573	0.99191	0.97817	0.99961	0.99742	1	1	0.97982	0.98139	0.99962	0.99983	0.99741	0.99961
AL21	0.98671	0.9878	0.98747	0.98582	0.98675	0.98692	0.99242	0.98619	0.95206	0.98789	0.95507	0.98673	0.99841		0.99542	0.9888	0.98957	0.95091	0.95359	0.98863	0.98914	0.99049	0.98912	0.95098	0.95334	0.95285	0.95085	0.98893	0.95312	0.98915	0.98895	0.98948	0.98902	0.98882	0.91791	0.99832	0.95314	0.98913	0.97578	0.99831	0.99532	0.99841	0.99839	0.97738	0.97864	0.99827	0.99849	0.99539	0.99821
ALD1	0.98863	0.98951	0.98889	0.98751	0.98866	0.98883	0.99453	0.98802	0.95557	0.9894	0.95789	0.98838	0.99743	0.99542		0.98862	0.98974	0.95274	0.95503	0.98871	0.98857	0.98909	0.98887	0.95281	0.95421	0.95445	0.95394	0.98868	0.95457	0.98879	0.98872	0.98912	0.98907	0.98844	0.92455	0.99663	0.95474	0.98879	0.97701	0.99676	0.99978	0.99746	0.99746	0.97863	0.97999	0.99678	0.99723	1	0.99689
ALE6	0.9971	0.99763	0.99757	0.99691	0.99711	0.99695	0.9878	0.99657	0.9725	0.99809	0.97403	0.99761	0.99146	0.9888	0.98862		0.99765	0.97119	0.97251	0.99716	0.99986	0.99699	0.99756	0.97127	0.97203	0.97235	0.97113	0.99722	0.97239	0.99732	0.99718	0.99742	0.99726	0.99724	0.91823	0.99135	0.9722	0.99737	0.98033	0.99116	0.98843	0.99145	0.99149	0.98161	0.98297	0.99129	0.9917	0.9886	0.99099
ALE9	0.99435	0.99524	0.99496	0.99451	0.99439	0.99428	0.98496	0.99366	0.97217	0.99603	0.97335	0.99517	0.99262	0.98957	0.98974	0.99765		0.97116	0.9721	0.99944	0.99749	0.99816	0.99948	0.9712	0.97121	0.97226	0.97102	0.9995	0.9719	0.99949	0.99951	0.99966	0.99958	0.99963	0.91594	0.99288	0.97205	0.99949	0.97517	0.99247	0.98933	0.99261	0.99263	0.97695	0.97881	0.9929	0.99292	0.98972	0.99269
ALE10	0.96597	0.96618	0.96536	0.9643	0.96596	0.96579	0.94926	0.96496	0.99885	0.96923	0.99875	0.96566	0.95545	0.95091	0.95274	0.97119	0.97116		0.99932	0.97168	0.97144	0.97034	0.97081	1	0.99838	0.99963	0.99908	0.97093	0.99929	0.97226	0.97086	0.97192	0.97105	0.97117	0.90135	0.955	0.99965	0.97214	0.93445	0.95525	0.95202	0.95547	0.95546	0.93681	0.93718	0.95492	0.9554	0.95271	0.95408
ALE11	0.9676	0.96763	0.96686	0.96575	0.96758	0.96756	0.95212	0.96677	0.99854	0.97063	0.99887	0.96713	0.95777	0.95359	0.95503	0.97251	0.9721	0.99932		0.97258	0.97297	0.97199	0.97171	0.99932	0.99884	0.99945	0.99879	0.97165	0.99939	0.9732	0.97158	0.9729	0.97181	0.97206	0.9047	0.95713	0.99949	0.97308	0.93783	0.95752	0.95417	0.95779	0.95778	0.94003	0.94015	0.95699	0.95771	0.95501	0.95612
ALE12	0.99347	0.99448	0.99415	0.99363	0.9935	0.99338	0.98378	0.99261	0.97252	0.99519	0.9736	0.99449	0.99144	0.98863	0.98871	0.99716	0.99944	0.97168	0.97258		0.9969	0.99824	0.99953	0.97173	0.97154	0.97295	0.9714	0.99961	0.9724	0.99966	0.99961	0.99967	0.99956	0.99971	0.91577	0.992	0.97273	0.99967	0.97346	0.99157	0.98815	0.99144	0.99146	0.97525	0.97708	0.99191	0.99194	0.98869	0.99168
ALE14	0.99711	0.99752	0.99751	0.99681	0.99713	0.99699	0.98787	0.99659	0.97257	0.99803	0.97428	0.99747	0.99157	0.98914	0.98857	0.99986	0.99749	0.97144	0.97297	0.9969		0.99717	0.9974	0.97153	0.97251	0.97253	0.97131	0.99697	0.97274	0.9972	0.99694	0.9973	0.997	0.99703	0.91803	0.99134	0.97243	0.99723	0.98082	0.99121	0.98836	0.99156	0.99159	0.9821	0.98331	0.99129	0.99182	0.98855	0.99099
ALE16	0.99374	0.99433	0.99427	0.99392	0.99378	0.9939	0.986	0.99327	0.97075	0.99445	0.97275	0.99421	0.99181	0.99049	0.98909	0.99699	0.99816	0.97034	0.97199	0.99824	0.99717		0.9984	0.97039	0.97225	0.9716	0.9699	0.99792	0.97222	0.9983	0.99794	0.99844	0.99783	0.99811	0.91533	0.99197	0.97168	0.99829	0.97777	0.99164	0.98841	0.9918	0.99183	0.97936	0.98062	0.99189	0.99227	0.98906	0.99153
ALE17	0.99398	0.99484	0.99459	0.9942	0.99402	0.9937	0.98411	0.99305	0.97164	0.99557	0.97275	0.99488	0.99197	0.98912	0.98887	0.99756	0.99948	0.97081	0.97171	0.99953	0.9974	0.9984		0.97086	0.97081	0.97197	0.97046	0.99967	0.97152	0.99959	0.99967	0.99963	0.99959	0.99971	0.91277	0.9925	0.97172	0.99961	0.97466	0.99194	0.98835	0.99196	0.99199	0.97649	0.97834	0.99235	0.9925	0.98886	0.99215
ALE18	0.96607	0.96628	0.96545	0.96439	0.96606	0.96589	0.94939	0.96506	0.99885	0.9693	0.99875	0.96576	0.95552	0.95098	0.95281	0.97127	0.9712	1	0.99932	0.97173	0.97153	0.97039	0.97086		0.99837	0.99963	0.99908	0.97098	0.99929	0.97231	0.97091	0.97197	0.9711	0.97121	0.90141	0.95507	0.99965	0.97219	0.9346	0.95532	0.95209	0.95554	0.95553	0.93694	0.93731	0.95499	0.95548	0.95279	0.95415
ALE19	0.96791	0.96787	0.96724	0.96665	0.96791	0.96831	0.95264	0.96748	0.998	0.97022	0.99863	0.96757	0.95705	0.95334	0.95421	0.97203	0.97121	0.99838	0.99884	0.97154	0.97251	0.97225	0.97081	0.99837		0.99844	0.99817	0.97061	0.99933	0.97217	0.97055	0.97193	0.9708	0.97097	0.9025	0.95628	0.99865	0.97206	0.9401	0.95641	0.95331	0.95707	0.95706	0.94242	0.94246	0.9562	0.95691	0.95417	0.95533
ALE20	0.96713	0.9675	0.96668	0.96553	0.96712	0.96699	0.95125	0.96607	0.99878	0.97025	0.99877	0.96693	0.9572	0.95285	0.95445	0.97235	0.97226	0.99963	0.99945	0.97295	0.97253	0.9716	0.97197	0.99963	0.99844		0.99894	0.97206	0.99933	0.97339	0.97199	0.97316	0.97215	0.9724	0.90228	0.95685	0.99969	0.97327	0.93619	0.9571	0.95366	0.95723	0.95723	0.93845	0.93894	0.95674	0.95717	0.95443	0.95593
ALgr5	0.96729	0.96735	0.96651	0.96553	0.96727	0.96735	0.95092	0.96643	0.99967	0.96985	0.99929	0.96692	0.95598	0.95085	0.95394	0.97113	0.97102	0.99908	0.99879	0.9714	0.97131	0.9699	0.97046	0.99908	0.99817	0.99894		0.97039	0.99876	0.97179	0.9703	0.97154	0.97061	0.97072	0.902	0.95505	0.99909	0.97169	0.93676	0.95542	0.95339	0.95601	0.95602	0.93932	0.93947	0.95513	0.95569	0.95392	0.95428
ALE22	0.99309	0.99412	0.99389	0.99332	0.99312	0.99291	0.9831	0.99217	0.97161	0.99525	0.97259	0.99411	0.99177	0.98893	0.98868	0.99722	0.9995	0.97093	0.97165	0.99961	0.99697	0.99792	0.99967	0.97098	0.97061	0.97206	0.97039		0.97138	0.99973	1	0.99967	0.99975	0.99974	0.91433	0.99239	0.97174	0.99974	0.97277	0.99179	0.98818	0.99176	0.99178	0.97446	0.97646	0.99232	0.99224	0.98866	0.99211
ALE23	0.96792	0.96806	0.9673	0.96639	0.96791	0.96793	0.95206	0.96714	0.99857	0.97041	0.99886	0.9675	0.95711	0.95312	0.95457	0.97239	0.9719	0.99929	0.99939	0.9724	0.97274	0.97222	0.97152	0.99929	0.99933	0.99933	0.99876	0.97138		0.97296	0.97132	0.97263	0.97157	0.97175	0.90228	0.95657	0.99948	0.97284	0.93903	0.95681	0.95365	0.95714	0.95713	0.94126	0.94141	0.95652	0.95707	0.95454	0.95564
ALE25	0.99349	0.99444	0.99418	0.99359	0.99352	0.99336	0.98369	0.99255	0.97287	0.99533	0.97406	0.99435	0.99192	0.98915	0.98879	0.99732	0.99949	0.97226	0.9732	0.99966	0.9972	0.9983	0.99959	0.97231	0.97217	0.97339	0.97179	0.99973	0.97296		0.99973	0.99972	0.99969	0.99969	0.91513	0.99242	0.9732	1	0.97368	0.99188	0.98824	0.99191	0.99193	0.97524	0.9771	0.99234	0.99238	0.98877	0.9921
ALE27	0.99307	0.9941	0.99388	0.99331	0.99311	0.9929	0.98312	0.99215	0.97152	0.99523	0.97252	0.99408	0.99179	0.98895	0.98872	0.99718	0.99951	0.97086	0.97158	0.99961	0.99694	0.99794	0.99967	0.97091	0.97055	0.97199	0.9703	1	0.97132	0.99973		0.99967	0.99975	0.99975	0.91433	0.99241	0.97167	0.99973	0.97279	0.99181	0.98822	0.99179	0.9918	0.97448	0.97647	0.99234	0.99227	0.98871	0.99214
ALE28	0.99339	0.99441	0.9941	0.9935	0.99343	0.99333	0.98409	0.99255	0.97268	0.99548	0.97383	0.99424	0.9922	0.98948	0.98912	0.99742	0.99966	0.97192	0.9729	0.99967	0.9973	0.99844	0.99963	0.97197	0.97193	0.97316	0.97154	0.99967	0.97263	0.99972	0.99967		0.99972	0.99978	0.9144	0.99262	0.97294	0.99973	0.97376	0.9922	0.9886	0.99219	0.99222	0.97546	0.97729	0.99253	0.99259	0.98911	0.99233
ALE30	0.99338	0.99449	0.99413	0.99359	0.99342	0.99323	0.98368	0.9925	0.97184	0.99557	0.97285	0.99432	0.99215	0.98902	0.98907	0.99726	0.99958	0.97105	0.97181	0.99956	0.997	0.99783	0.99959	0.9711	0.9708	0.97215	0.97061	0.99975	0.97157	0.99969	0.99975	0.99972		0.99974	0.91417	0.99272	0.97193	0.9997	0.97329	0.99214	0.98858	0.99214	0.99216	0.9749	0.97689	0.99265	0.99256	0.98906	0.99248
ALE31	0.99343	0.99445	0.99412	0.99365	0.99347	0.99331	0.98326	0.9926	0.97186	0.9954	0.97292	0.99443	0.99174	0.98882	0.98844	0.99724	0.99963	0.97117	0.97206	0.99971	0.99703	0.99811	0.99971	0.97121	0.97097	0.9724	0.97072	0.99974	0.97175	0.99969	0.99975	0.99978	0.99974		0.9141	0.99224	0.9721	0.99969	0.97337	0.9918	0.9879	0.99173	0.99175	0.97517	0.97708	0.99219	0.99218	0.98842	0.99197
ALEN2(T)	0.91709	0.91806	0.9179	0.91414	0.91712	0.91814	0.92131	0.9171	0.90179	0.92241	0.90561	0.91657	0.921	0.91791	0.92455	0.91823	0.91594	0.90135	0.9047	0.91577	0.91803	0.91533	0.91277	0.90141	0.9025	0.90228	0.902	0.91433	0.90228	0.91513	0.91433	0.9144	0.91417	0.9141		0.91624	0.90313	0.91496	0.89128	0.91788	0.92431	0.92099	0.92074	0.89004	0.8925	0.91703	0.92018	0.92458	0.91641
ALgr1	0.98942	0.99059	0.99008	0.98869	0.98946	0.98936	0.99248	0.98877	0.95629	0.99043	0.95853	0.98957	0.99949	0.99832	0.99663	0.99135	0.99288	0.955	0.95713	0.992	0.99134	0.99197	0.9925	0.95507	0.95628	0.95685	0.95505	0.99239	0.95657	0.99242	0.99241	0.99262	0.99272	0.99224	0.91624		0.95682	0.99241	0.97667	0.9997	0.9966	0.99949	0.9995	0.97848	0.98017	0.99979	0.99963	0.99662	0.9998
ALgr3	0.9668	0.9671	0.96623	0.96512	0.9668	0.96674	0.95128	0.96581	0.99888	0.97009	0.999	0.96655	0.9573	0.95314	0.95474	0.9722	0.97205	0.99965	0.99949	0.97273	0.97243	0.97168	0.97172	0.99965	0.99865	0.99969	0.99909	0.97174	0.99948	0.9732	0.97167	0.97294	0.97193	0.9721	0.90313	0.95682		0.97309	0.93633	0.9571	0.95395	0.95733	0.95732	0.93859	0.93895	0.95669	0.95718	0.95471	0.95586
ALE21	0.99353	0.99447	0.99422	0.99364	0.99356	0.9934	0.98374	0.99259	0.97279	0.99539	0.97397	0.9944	0.99191	0.98913	0.98879	0.99737	0.99949	0.97214	0.97308	0.99967	0.99723	0.99829	0.99961	0.97219	0.97206	0.97327	0.97169	0.99974	0.97284	1	0.99973	0.99973	0.9997	0.99969	0.91496	0.99241	0.97309		0.97377	0.99187	0.98824	0.99191	0.99192	0.97535	0.9772	0.99234	0.99237	0.98877	0.9921
ALJ1	0.98757	0.98682	0.98742	0.98747	0.98755	0.988	0.98487	0.98823	0.93781	0.97856	0.94112	0.98636	0.97817	0.97578	0.97701	0.98033	0.97517	0.93445	0.93783	0.97346	0.98082	0.97777	0.97466	0.9346	0.9401	0.93619	0.93676	0.97277	0.93903	0.97368	0.97279	0.97376	0.97329	0.97337	0.89128	0.97667	0.93633	0.97377		0.97697	0.97726	0.97814	0.97826	0.99934	0.99916	0.97709	0.97778	0.97697	0.97666
ALJ2	0.98945	0.99059	0.99009	0.98848	0.98948	0.9894	0.99286	0.98883	0.95657	0.99039	0.95888	0.98949	0.99961	0.99831	0.99676	0.99116	0.99247	0.95525	0.95752	0.99157	0.99121	0.99164	0.99194	0.95532	0.95641	0.9571	0.95542	0.99179	0.95681	0.99188	0.99181	0.9922	0.99214	0.9918	0.91788	0.9997	0.9571	0.99187	0.97697		0.99672	0.99961	0.99962	0.97879	0.9804	0.99972	0.99968	0.99674	0.99972
ALJ3	0.98869	0.9896	0.98901	0.98757	0.98871	0.98894	0.9949	0.98817	0.95502	0.98945	0.95731	0.98842	0.99742	0.99532	0.99978	0.98843	0.98933	0.95202	0.95417	0.98815	0.98836	0.98841	0.98835	0.95209	0.95331	0.95366	0.95339	0.98818	0.95365	0.98824	0.98822	0.9886	0.98858	0.9879	0.92431	0.9966	0.95395	0.98824	0.97726	0.99672		0.99745	0.99746	0.97887	0.98025	0.99673	0.99715	0.99977	0.99685
ALJ4	0.99012	0.99112	0.99069	0.98915	0.99014	0.99016	0.99385	0.98967	0.9572	0.99108	0.95957	0.99014	1	0.99841	0.99746	0.99145	0.99261	0.95547	0.95779	0.99144	0.99156	0.9918	0.99196	0.95554	0.95707	0.95723	0.95601	0.99176	0.95714	0.99191	0.99179	0.99219	0.99214	0.99173	0.92099	0.99949	0.95733	0.99191	0.97814	0.99961	0.99745		1	0.97979	0.98136	0.99962	0.99983	0.99744	0.99962
ALJ5	0.99019	0.99119	0.99076	0.98924	0.99022	0.99024	0.99391	0.98975	0.9572	0.99112	0.95955	0.99021	1	0.99839	0.99746	0.99149	0.99263	0.95546	0.95778	0.99146	0.99159	0.99183	0.99199	0.95553	0.95706	0.95723	0.95602	0.99178	0.95713	0.99193	0.9918	0.99222	0.99216	0.99175	0.92074	0.9995	0.95732	0.99192	0.97826	0.99962	0.99746	1		0.97992	0.98149	0.99962	0.99982	0.99744	0.99962
ALJ6	0.98898	0.98812	0.98858	0.98879	0.98897	0.9895	0.98588	0.98961	0.94042	0.98032	0.94361	0.98782	0.97982	0.97738	0.97863	0.98161	0.97695	0.93681	0.94003	0.97525	0.9821	0.97936	0.97649	0.93694	0.94242	0.93845	0.93932	0.97446	0.94126	0.97524	0.97448	0.97546	0.9749	0.97517	0.89004	0.97848	0.93859	0.97535	0.99934	0.97879	0.97887	0.97979	0.97992		0.99958	0.97886	0.97947	0.97859	0.97847
ALJ7	0.98981	0.98917	0.9897	0.98991	0.9898	0.99022	0.9865	0.99027	0.94061	0.98153	0.9437	0.98895	0.98139	0.97864	0.97999	0.98297	0.97881	0.93718	0.94015	0.97708	0.98331	0.98062	0.97834	0.93731	0.94246	0.93894	0.93947	0.97646	0.94141	0.9771	0.97647	0.97729	0.97689	0.97708	0.8925	0.98017	0.93895	0.9772	0.99916	0.9804	0.98025	0.98136	0.98149	0.99958		0.98064	0.98101	0.97995	0.98031
ALJ8	0.98959	0.99077	0.99037	0.98888	0.98962	0.98962	0.99244	0.98899	0.95628	0.99057	0.95855	0.98972	0.99962	0.99827	0.99678	0.99129	0.9929	0.95492	0.95699	0.99191	0.99129	0.99189	0.99235	0.95499	0.9562	0.95674	0.95513	0.99232	0.95652	0.99234	0.99234	0.99253	0.99265	0.99219	0.91703	0.99979	0.95669	0.99234	0.97709	0.99972	0.99673	0.99962	0.99962	0.97886	0.98064		0.99965	0.99677	0.99996
ALJ9	0.99028	0.99132	0.99086	0.98929	0.99031	0.99025	0.9934	0.98971	0.95693	0.99113	0.95929	0.99027	0.99983	0.99849	0.99723	0.9917	0.99292	0.9554	0.95771	0.99194	0.99182	0.99227	0.9925	0.95548	0.95691	0.95717	0.95569	0.99224	0.95707	0.99238	0.99227	0.99259	0.99256	0.99218	0.92018	0.99963	0.95718	0.99237	0.97778	0.99968	0.99715	0.99983	0.99982	0.97947	0.98101	0.99965		0.99722	0.99966
ALJ10	0.98859	0.98949	0.98886	0.98747	0.98863	0.9888	0.9945	0.98799	0.95555	0.98937	0.95787	0.98835	0.99741	0.99539	1	0.9886	0.98972	0.95271	0.95501	0.98869	0.98855	0.98906	0.98886	0.95279	0.95417	0.95443	0.95392	0.98866	0.95454	0.98877	0.98871	0.98911	0.98906	0.98842	0.92458	0.99662	0.95471	0.98877	0.97697	0.99674	0.99977	0.99744	0.99744	0.97859	0.97995	0.99677	0.99722		0.99688
ALJ11	0.98933	0.99058	0.99014	0.98866	0.98937	0.98935	0.99249	0.98867	0.95551	0.99046	0.95777	0.98951	0.99961	0.99821	0.99689	0.99099	0.99269	0.95408	0.95612	0.99168	0.99099	0.99153	0.99215	0.95415	0.95533	0.95593	0.95428	0.99211	0.95564	0.9921	0.99214	0.99233	0.99248	0.99197	0.91641	0.9998	0.95586	0.9921	0.97666	0.99972	0.99685	0.99962	0.99962	0.97847	0.98031	0.99996	0.99966	0.99688
ALJ12(T)	0.98937	0.99058	0.99015	0.98867	0.9894	0.98938	0.99238	0.98873	0.95589	0.99047	0.95814	0.98952	0.99962	0.99817	0.99682	0.99104	0.99277	0.95451	0.95654	0.99174	0.99105	0.99163	0.99222	0.95458	0.95575	0.95632	0.9547	0.99217	0.95606	0.99218	0.9922	0.99239	0.99255	0.99205	0.91626	0.9998	0.95626	0.99217	0.97674	0.99973	0.99678	0.99962	0.99963	0.97856	0.98039	0.99997	0.99966	0.9968	0.99999
ALJ15	0.98999	0.99112	0.99059	0.98918	0.99003	0.9899	0.99267	0.98934	0.95728	0.9909	0.95958	0.9901	0.9995	0.99833	0.99681	0.99187	0.99325	0.95609	0.95817	0.99249	0.9919	0.99255	0.99304	0.95617	0.95733	0.9578	0.95605	0.99289	0.95763	0.99295	0.99291	0.99305	0.99315	0.99273	0.91826	0.9998	0.95787	0.99293	0.97733	0.99964	0.99669	0.9995	0.9995	0.97901	0.9807	0.9997	0.99972	0.99679	0.99968
ALJ16	0.98895	0.9902	0.98964	0.98858	0.98902	0.98844	0.98252	0.98791	0.97299	0.99049	0.97392	0.98944	0.99059	0.98802	0.98682	0.99316	0.99552	0.97293	0.97414	0.99547	0.99311	0.99431	0.99554	0.97302	0.97264	0.97422	0.97212	0.99545	0.97355	0.99577	0.99547	0.99588	0.99583	0.99556	0.9156	0.99069	0.97405	0.99575	0.96956	0.99055	0.98615	0.9906	0.99059	0.97085	0.97242	0.99082	0.99096	0.98681	0.99052
ALJ17	0.8764	0.87286	0.87379	0.87424	0.87637	0.87469	0.85288	0.87452	0.88016	0.87702	0.8822	0.87524	0.84831	0.84728	0.84669	0.87625	0.86726	0.88076	0.88268	0.86706	0.87752	0.87408	0.86768	0.88071	0.88156	0.8783	0.88055	0.86537	0.88265	0.86776	0.86531	0.86647	0.86569	0.86656	0.80397	0.84576	0.88055	0.86782	0.86626	0.84695	0.84582	0.84826	0.84834	0.86799	0.86366	0.84562	0.84849	0.84664	0.84419
ALJ20	0.98669	0.98778	0.98744	0.9858	0.98672	0.9869	0.99241	0.98616	0.95201	0.98789	0.95502	0.98671	0.99841	1	0.99542	0.98879	0.98957	0.95086	0.95355	0.98862	0.98913	0.99048	0.98912	0.95093	0.95328	0.9528	0.9508	0.98893	0.95307	0.98914	0.98895	0.98948	0.98902	0.98882	0.91795	0.99833	0.95309	0.98912	0.97576	0.99832	0.99533	0.99842	0.9984	0.97736	0.97862	0.99828	0.99849	0.99539	0.99821
ALJ21	0.98672	0.98781	0.98748	0.98583	0.98676	0.98693	0.99243	0.98619	0.95203	0.98791	0.95504	0.98674	0.99841	1	0.99542	0.98882	0.9896	0.95089	0.95357	0.98865	0.98917	0.99051	0.98915	0.95096	0.95331	0.95282	0.95082	0.98895	0.9531	0.98917	0.98898	0.98951	0.98905	0.98885	0.91791	0.99833	0.95312	0.98915	0.97582	0.99832	0.99533	0.99841	0.9984	0.97742	0.97868	0.99827	0.99849	0.9954	0.99821
ALJ24	0.96395	0.96466	0.96359	0.96224	0.96397	0.96334	0.94765	0.96237	0.99643	0.96728	0.99579	0.96374	0.95594	0.95148	0.95249	0.96976	0.97088	0.99755	0.99696	0.97166	0.96989	0.96898	0.97074	0.99755	0.99555	0.99751	0.99664	0.97105	0.99707	0.9721	0.97098	0.97177	0.97116	0.9711	0.90257	0.95597	0.99753	0.97196	0.93152	0.95601	0.95151	0.95598	0.95593	0.93398	0.93477	0.95579	0.95618	0.95246	0.95503
ALJD(T)	0.88748	0.88383	0.88383	0.88481	0.88752	0.88755	0.87435	0.88729	0.89901	0.88995	0.90151	0.88543	0.8667	0.86472	0.86973	0.8855	0.87985	0.89838	0.8994	0.87957	0.88716	0.88637	0.87867	0.8982	0.90034	0.89557	0.89925	0.87645	0.89894	0.87896	0.8765	0.87881	0.87672	0.87866	0.84091	0.86307	0.89772	0.87881	0.86557	0.86525	0.86914	0.86663	0.86681	0.87061	0.86616	0.86337	0.86651	0.86972	0.86233
ALJT	0.98788	0.98794	0.98777	0.98757	0.98797	0.9886	0.98571	0.98909	0.96239	0.98589	0.96464	0.98765	0.98456	0.98215	0.98479	0.98548	0.98445	0.95771	0.9605	0.98267	0.98562	0.98566	0.984	0.9578	0.96253	0.95919	0.96059	0.9821	0.96084	0.98261	0.98211	0.98344	0.98308	0.9827	0.90432	0.98281	0.9597	0.98259	0.97738	0.98302	0.98457	0.98458	0.9846	0.979	0.9799	0.98334	0.98445	0.98477	0.9831
ALM2(T)	0.99931	0.99913	0.99926	0.99903	0.9993	0.99931	0.99122	0.99907	0.96771	0.99633	0.9697	0.99912	0.99009	0.98719	0.98854	0.99662	0.99367	0.96505	0.96697	0.9927	0.9967	0.99376	0.99321	0.96515	0.96764	0.96644	0.96645	0.99233	0.96749	0.99282	0.99231	0.99274	0.9926	0.99266	0.91784	0.98923	0.96607	0.99287	0.98965	0.98922	0.98848	0.99009	0.99016	0.99079	0.99147	0.9895	0.99011	0.98851	0.98918
ALMg2	0.99947	0.9992	0.99929	0.99898	0.99946	0.99944	0.99073	0.99934	0.96944	0.99663	0.97144	0.99913	0.98991	0.98683	0.98834	0.9973	0.99407	0.96695	0.96887	0.99339	0.99736	0.99414	0.99367	0.96704	0.96925	0.96818	0.96825	0.9928	0.96918	0.99343	0.99279	0.99322	0.99307	0.99317	0.91882	0.98914	0.96793	0.99347	0.98825	0.98924	0.98836	0.9899	0.98997	0.9893	0.98995	0.9894	0.99012	0.98831	0.98904
ALMg3	0.99947	0.9995	0.99953	0.99955	0.99947	0.99946	0.98977	0.99937	0.96769	0.99735	0.96931	0.99975	0.9901	0.98656	0.98851	0.99711	0.99476	0.96479	0.96616	0.99384	0.99699	0.99354	0.99428	0.96489	0.96674	0.96595	0.96617	0.99352	0.96665	0.99374	0.9935	0.99371	0.99383	0.99384	0.91591	0.98951	0.96555	0.99378	0.98648	0.98941	0.98868	0.9901	0.99019	0.98797	0.98911	0.98979	0.9902	0.98848	0.98958
ALMg9	0.99927	0.99952	0.99956	0.99945	0.99926	0.99938	0.99044	0.99895	0.96866	0.99731	0.97039	0.99968	0.99051	0.98736	0.9888	0.99733	0.9953	0.96614	0.96753	0.99459	0.99716	0.99438	0.99479	0.96623	0.96785	0.96742	0.96736	0.99412	0.96787	0.99446	0.99409	0.99435	0.99442	0.99445	0.91745	0.99008	0.96704	0.99449	0.9864	0.99008	0.98893	0.99051	0.99059	0.98774	0.98886	0.99029	0.99064	0.98877	0.99008
ALMg11	0.9985	0.99852	0.99877	0.99846	0.99849	0.99874	0.98948	0.99831	0.96877	0.996	0.97096	0.99852	0.98882	0.98597	0.9875	0.99686	0.99381	0.96654	0.96866	0.99333	0.99696	0.99447	0.99354	0.96663	0.96913	0.96802	0.96778	0.99279	0.96896	0.99341	0.99276	0.9932	0.99286	0.99311	0.91886	0.9881	0.96768	0.99344	0.98795	0.98815	0.98722	0.9888	0.98888	0.98887	0.98971	0.98839	0.98893	0.98748	0.98802
ALMg13-2	0.99939	0.99904	0.99913	0.99897	0.99938	0.99948	0.99027	0.99929	0.96942	0.99648	0.97144	0.99912	0.98983	0.98669	0.98824	0.99695	0.99422	0.96685	0.96897	0.99342	0.99704	0.99439	0.99369	0.96694	0.96946	0.96812	0.96825	0.99287	0.96917	0.99357	0.99285	0.99335	0.99315	0.99331	0.91773	0.98907	0.96787	0.9936	0.98857	0.9892	0.98817	0.98982	0.9899	0.98974	0.99035	0.98929	0.99002	0.98821	0.98892
ALRh	0.98926	0.99052	0.98998	0.98858	0.9893	0.98921	0.99226	0.98861	0.9557	0.99038	0.95797	0.98954	0.99945	0.9984	0.99643	0.99117	0.99292	0.95451	0.95655	0.9921	0.99118	0.99196	0.99254	0.95459	0.95571	0.95633	0.95447	0.99246	0.95606	0.99248	0.99249	0.99264	0.99275	0.99232	0.91708	0.99989	0.95628	0.99247	0.97626	0.99967	0.99639	0.99945	0.99945	0.97809	0.97979	0.99972	0.99967	0.99641	0.99974
ALSr1	0.97258	0.97257	0.97184	0.97099	0.97258	0.97251	0.95501	0.97159	0.99732	0.97517	0.99791	0.97242	0.96098	0.95641	0.95799	0.97621	0.97592	0.99752	0.99742	0.97603	0.97651	0.97488	0.97558	0.99752	0.99691	0.99752	0.99735	0.97547	0.99751	0.97668	0.97539	0.97627	0.97551	0.97563	0.9032	0.96042	0.99749	0.97662	0.94385	0.96054	0.95732	0.96099	0.96096	0.94663	0.94708	0.96051	0.96067	0.95796	0.95976
ARhD1(T)	0.87475	0.87155	0.87119	0.87269	0.87478	0.87545	0.8669	0.87596	0.87733	0.87928	0.88066	0.87366	0.85511	0.85283	0.85873	0.87247	0.86595	0.87491	0.87743	0.86476	0.87391	0.87289	0.86452	0.87476	0.87864	0.87252	0.87723	0.86126	0.87606	0.86378	0.86129	0.8642	0.86245	0.86363	0.83642	0.85068	0.87511	0.86371	0.85258	0.85268	0.85913	0.85507	0.85525	0.85807	0.85349	0.85051	0.85472	0.8587	0.8498
ARh1(T)	0.90052	0.90205	0.90218	0.89794	0.90052	0.9018	0.90523	0.9003	0.88568	0.90468	0.8892	0.90017	0.90361	0.9007	0.90693	0.9014	0.89936	0.88506	0.88814	0.89932	0.90078	0.89767	0.89568	0.88514	0.88561	0.88614	0.88617	0.89761	0.88589	0.89852	0.89756	0.89762	0.89734	0.89704	0.99481	0.89905	0.88669	0.89837	0.87445	0.90059	0.90669	0.9036	0.90333	0.87234	0.87516	0.89977	0.9028	0.90699	0.89913
ARh2(T)	0.98743	0.98896	0.98833	0.98666	0.98747	0.98761	0.99135	0.98667	0.95962	0.99027	0.96171	0.98784	0.99834	0.99672	0.9966	0.99017	0.99212	0.95803	0.95966	0.99127	0.99003	0.99036	0.99156	0.95811	0.95844	0.95976	0.95833	0.99159	0.95897	0.99153	0.99161	0.99198	0.99206	0.99156	0.92183	0.99839	0.95985	0.99152	0.96984	0.99831	0.99675	0.99836	0.99834	0.97224	0.9741	0.99835	0.99826	0.99659	0.99848
ARh3	0.98724	0.98885	0.9882	0.98642	0.98728	0.98747	0.99156	0.98653	0.96034	0.98994	0.96235	0.98771	0.9984	0.9968	0.99671	0.98989	0.99196	0.95861	0.96035	0.99117	0.98973	0.99025	0.99137	0.95868	0.95908	0.96046	0.95911	0.99142	0.95971	0.99142	0.99143	0.99179	0.99185	0.99138	0.92128	0.99839	0.96053	0.9914	0.97013	0.99835	0.99681	0.99842	0.9984	0.97242	0.97424	0.99839	0.99828	0.9967	0.99846
ARh4	0.99028	0.99123	0.9908	0.98933	0.9903	0.99034	0.99418	0.98987	0.95781	0.99118	0.9602	0.99028	0.99992	0.99837	0.99753	0.99166	0.99279	0.95611	0.95848	0.99164	0.99178	0.99218	0.99206	0.95617	0.95778	0.9579	0.95671	0.99181	0.95783	0.99202	0.99184	0.99239	0.99224	0.99187	0.92167	0.99935	0.95802	0.99201	0.97836	0.99954	0.9975	0.99992	0.99993	0.98003	0.98153	0.99948	0.99967	0.99752	0.99946
ARh5	0.98762	0.98912	0.98848	0.98681	0.98766	0.98776	0.99132	0.98686	0.9604	0.99036	0.96244	0.988	0.99838	0.99668	0.9966	0.9903	0.99232	0.95887	0.96049	0.99148	0.99017	0.99056	0.99175	0.95894	0.95927	0.96056	0.95915	0.99178	0.95982	0.99175	0.9918	0.99217	0.99226	0.99175	0.92192	0.99841	0.96065	0.99173	0.96995	0.99835	0.99671	0.99839	0.99837	0.97237	0.9742	0.99838	0.9983	0.9966	0.9985
HL-Eb18	0.989	0.99007	0.98948	0.98799	0.98904	0.98894	0.995	0.98843	0.9538	0.98988	0.95624	0.9889	0.99892	0.99763	0.99786	0.9903	0.99106	0.95195	0.95425	0.98994	0.99036	0.99025	0.99047	0.95204	0.95314	0.95382	0.95243	0.98999	0.95364	0.99016	0.99002	0.99065	0.99049	0.99003	0.91756	0.99853	0.95394	0.99016	0.97782	0.99858	0.99792	0.99893	0.99892	0.97946	0.981	0.99852	0.99879	0.99785	0.99863
HL-EbGr7(T)	0.88275	0.87933	0.88015	0.88062	0.88272	0.88146	0.86025	0.88123	0.88522	0.88341	0.88755	0.88152	0.85524	0.85441	0.85395	0.88214	0.87283	0.88549	0.8876	0.87251	0.88361	0.87997	0.87313	0.88544	0.88672	0.88295	0.88562	0.87072	0.88734	0.87334	0.87065	0.87214	0.87115	0.87211	0.81049	0.85256	0.88545	0.87338	0.87386	0.85394	0.85312	0.85519	0.85529	0.87553	0.87113	0.85238	0.85529	0.85389	0.85099
HL17(T)	0.96855	0.96864	0.96774	0.96683	0.96853	0.96869	0.95304	0.96785	0.99964	0.97148	0.99948	0.96831	0.95745	0.95262	0.95584	0.97255	0.97199	0.99879	0.99865	0.97221	0.97269	0.97074	0.97113	0.99878	0.99812	0.9987	0.9995	0.97105	0.99859	0.9725	0.97096	0.97239	0.97143	0.97147	0.903	0.95652	0.99896	0.97241	0.93814	0.95685	0.95531	0.95749	0.95749	0.94062	0.94079	0.95647	0.95714	0.95581	0.9557
K90mix	0.98926	0.99024	0.98976	0.98835	0.98928	0.98921	0.99504	0.98873	0.95363	0.98989	0.95616	0.98913	0.99886	0.99777	0.99738	0.9906	0.99116	0.95199	0.9542	0.99002	0.99064	0.9906	0.99062	0.95209	0.95332	0.95382	0.95231	0.99014	0.95369	0.99028	0.99017	0.99067	0.99053	0.9901	0.91841	0.99847	0.95389	0.99029	0.97835	0.9984	0.9975	0.99887	0.99886	0.97997	0.98145	0.99843	0.99872	0.99736	0.9985
[truncated: 27 more columns]
