# Supplementary material for: Genomic diversity within the haloalkaliphilic genus Thioalkalivibrio
Source: PLoS One. 2017 Mar 10;12(3):e0173517. doi: 10.1371/journal.pone.0173517 (PMC5345834; doi:10.1371/journal.pone.0173517)
Supplement: S6 Table — Strains marked with a (T) are type strains. Genomic species classification based on dDDH shown by dots (green: dDDH ≥ 70% (strains belong to the same genomic species); black: dDDH < 70% (strains do not belong to the same genomic species). (XLSX) [file pone.0173517.s007.xlsx]

## Sheet: dDDH_pivoted
S6 Table. Calculated dDDH values.
Strains	AKL10	AKL11	AKL12	AKL17	AKL19	AKL3	AKL6	AKL7	AKL8	AKL9	AL2(T)	AL21	AL5	ALD1	ALE10	ALE11	ALE12	ALE14	ALE16	ALE17	ALE18	ALE19	ALE20	ALE21	ALE22	ALE23	ALE25	ALE27	ALE28	ALE30	ALE31	ALE6	ALE9	ALEN2(T)	ALgr1	ALgr3	ALgr5	ALJ1	ALJ10	ALJ11	ALJ12(T)	ALJ15	ALJ16	ALJ17	ALJ2	ALJ20	ALJ21	ALJ24	ALJ3
AKL10	100	24.5	79.4	21.7	36	78.4	70.5	72	71.3	78.4	73	24.2	23.9	23.8	21.6	21.6	30.2	32.6	30.3	30.3	21.6	21.7	21.5	30.3	30.3	21.5	30.4	30.3	30.4	30.3	30.3	32.6	30.5	19.4	24.1	21.5	21.5	27	23.8	24.2	24.1	24	26.9	19.1	24.1	24.2	24.2	21.5	23.8
AKL11	24.5	100	24.7	21.3	25	24.6	24.8	24.9	24.6	24.6	24.6	30.2	29.8	29.3	21.2	21.2	24.8	25.4	25.3	24.9	21.2	21.4	21.2	25	25	21.5	25	25	25.2	25	24.9	25.4	25	19.5	29.9	21.2	21.2	23.3	29.3	30	30	30	24.5	19.5	29.9	30.2	30.2	21.3	29.3
AKL12	79.4	24.7	100	21.7	35.8	79.6	68.1	69.9	70.5	79.5	71.1	24.1	23.8	23.9	21.5	21.4	30.4	32.9	30.6	30.5	21.5	21.7	21.6	30.5	30.5	21.7	30.5	30.5	30.6	30.4	30.5	33	30.5	19.3	24	21.4	21.6	27.1	23.9	24.1	24.1	24.1	26.9	19	24	24.1	24.1	21.6	24
AKL17	21.7	21.3	21.7	100	21.9	21.7	21.6	21.6	21.6	21.7	21.5	21.8	21.6	21.3	57.9	57.6	21.7	22.1	21.9	22	57.9	58.9	57.9	21.7	21.8	57.8	21.7	21.8	22	21.8	21.8	22.1	21.9	18.8	21.6	58.7	85.3	20.8	21.3	21.5	21.5	21.8	21.7	19	21.4	21.8	21.8	33.6	21.3
AKL19	36	25	35.8	21.9	100	36	35.8	35.8	36	36	36.2	24.3	24.2	24.1	21.8	21.8	32.8	37	32.7	32.7	21.8	22	21.8	32.6	32.6	21.7	32.6	32.6	32.8	32.7	32.7	37	32.7	19.7	24.3	21.8	21.8	26.8	24.1	24.3	24.3	24.2	27.2	19.7	24.2	24.3	24.3	21.6	24.1
AKL3	78.4	24.6	79.6	21.7	36	100	69.5	70.8	70.1	99.9	72.8	24	24	23.8	21.6	21.5	30.5	32.5	30.6	30.5	21.6	21.7	21.7	30.6	30.4	21.6	30.6	30.4	30.6	30.5	30.4	32.5	30.5	19.3	24	21.7	21.6	26.9	23.8	24	24	24	26.8	18.9	24	24	24	21.5	23.8
AKL6	70.5	24.8	68.1	21.6	35.8	69.5	100	87.5	74	69.4	74	24.1	24	24	21.4	21.6	30.3	32.9	30.6	30.4	21.4	21.7	21.4	30.5	30.4	21.5	30.5	30.4	30.6	30.4	30.4	32.9	30.4	19.5	24	21.4	21.4	26.6	24	24.1	24.1	24	26.9	18.9	24	24.1	24.1	21.5	24
AKL7	72	24.9	69.9	21.6	35.8	70.8	87.5	100	75.2	70.8	75.1	24.1	24	23.9	21.5	21.4	30.4	32.7	30.6	30.4	21.5	21.8	21.6	30.5	30.3	21.7	30.5	30.3	30.5	30.4	30.4	32.7	30.4	19.3	23.9	21.5	21.6	26.8	23.9	24	24	23.9	26.9	19	24	24.1	24.1	21.7	23.9
AKL8	71.3	24.6	70.5	21.6	36	70.1	74	75.2	100	70.1	83.7	24.2	23.9	23.7	21.4	21.4	30.1	32.1	30.3	30.1	21.4	21.6	21.5	30.1	30	21.4	30.1	30	30.2	30.1	30.1	32.1	30.1	19.2	23.9	21.4	21.5	26.6	23.7	24	23.9	23.9	26.7	18.9	23.9	24.2	24.2	21.4	23.8
AKL9	78.4	24.6	79.5	21.7	36	99.9	69.4	70.8	70.1	100	72.8	24	24	23.8	21.6	21.5	30.5	32.5	30.6	30.5	21.6	21.7	21.7	30.6	30.4	21.6	30.6	30.4	30.6	30.5	30.4	32.5	30.5	19.3	24	21.7	21.6	26.9	23.8	24	24	24	26.8	18.9	24	24	24	21.5	23.8
AL2(T)	73	24.6	71.1	21.5	36.2	72.8	74	75.1	83.7	72.8	100	24	23.8	23.9	21.4	21.4	30.1	32.1	30.3	30.2	21.4	21.6	21.6	30.1	30.1	21.5	30.1	30.1	30.2	30.2	30.2	32.1	30.2	19.4	23.9	21.4	21.3	26.7	23.9	23.9	23.9	23.9	26.7	18.9	23.9	24	24	21.4	24
AL21	24.2	30.2	24.1	21.8	24.3	24	24.1	24.1	24.2	24	24	100	53.7	39.7	21.8	21.8	25.7	24.7	25.9	25.6	21.8	21.7	21.7	25.8	25.6	21.8	25.8	25.6	26	25.8	25.7	24.6	25.7	19.5	54.3	21.9	21.8	24	39.7	54	53.9	55	26.7	19.4	54	100	100	21.6	39.8
AL5	23.9	29.8	23.8	21.6	24.2	24	24	24	23.9	24	23.8	53.7	100	39.3	21.5	21.6	25.8	24.7	25.8	25.6	21.5	21.8	21.7	25.9	25.7	21.7	25.9	25.7	25.8	25.8	25.6	24.7	26	19.6	87.2	21.7	21.7	23.8	39.3	87	86.9	83.7	26.3	19.3	88.4	53.7	53.7	21.5	39.4
ALD1	23.8	29.3	23.9	21.3	24.1	23.8	24	23.9	23.7	23.8	23.9	39.7	39.3	100	21.4	21.4	25.2	24.7	25.4	25.4	21.4	21.5	21.4	25.1	25.2	21.3	25.2	25.2	25.5	25.4	25.2	24.8	25.1	19.8	39.4	21.3	21.1	23.6	100	39.5	39.5	39.6	26	19.6	39.3	39.7	39.7	21.6	94.8
ALE10	21.6	21.2	21.5	57.9	21.8	21.6	21.4	21.5	21.4	21.6	21.4	21.8	21.5	21.4	100	76.3	22	22.2	22.2	22.1	100	76	81	22	22.1	80.6	22	22	22	22.1	21.9	22.3	22	18.9	21.4	77.3	58.3	21.1	21.4	21.5	21.5	21.7	22.2	18.6	21.5	21.8	21.8	36.2	21.5
ALE11	21.6	21.2	21.4	57.6	21.8	21.5	21.6	21.4	21.4	21.5	21.4	21.8	21.6	21.4	76.3	100	22	22.1	22.1	22.2	76.3	75.9	76.8	22	22	76	22	22	22.1	22	22.1	22.1	22.1	19.1	21.5	75.3	58.1	20.9	21.4	21.5	21.5	21.6	21.8	18.7	21.5	21.8	21.8	36	21.5
ALE12	30.2	24.8	30.4	21.7	32.8	30.5	30.3	30.4	30.1	30.5	30.1	25.7	25.8	25.2	22	22	100	35.7	76.8	78.9	21.9	22.1	22.2	83.4	81.2	22	83.4	81.2	80.4	80.6	79.6	35.9	79.6	19.6	25.8	22.1	22	27.4	25.2	26	25.9	26	30.2	19.6	26.2	25.7	25.7	21.9	25.1
ALE14	32.6	25.4	32.9	22.1	37	32.5	32.9	32.7	32.1	32.5	32.1	24.7	24.7	24.7	22.2	22.1	35.7	100	36.9	36	22.2	22.3	22.1	35.8	35.8	22.1	35.8	35.8	36.1	35.9	36	99.5	35.9	19.8	24.7	22	22	27.2	24.7	24.7	24.6	24.7	28.1	19.5	24.9	24.7	24.7	21.8	24.7
ALE16	30.3	25.3	30.6	21.9	32.7	30.6	30.6	30.6	30.3	30.6	30.3	25.9	25.8	25.4	22.2	22.1	76.8	36.9	100	78.7	22.2	22.2	22.1	76.2	76.3	22.1	76.2	76.3	75.6	76.7	78.4	36.8	76.2	19.4	25.9	22.1	22	27.6	25.4	26	26	26.1	30.4	19.3	26.4	25.9	25.8	22	25.3
ALE17	30.3	24.9	30.5	22	32.7	30.5	30.4	30.4	30.1	30.5	30.2	25.6	25.6	25.4	22.1	22.2	78.9	36	78.7	100	22.1	22.2	22.2	78.8	78	22.3	78.8	77.9	78.2	78.7	81	36	79.1	19.5	25.7	22	22.1	27.5	25.4	25.8	25.8	25.9	30.2	19.4	25.9	25.6	25.6	22.1	25.4
ALE18	21.6	21.2	21.5	57.9	21.8	21.6	21.4	21.5	21.4	21.6	21.4	21.8	21.5	21.4	100	76.3	21.9	22.2	22.2	22.1	100	76	81	22	22	80.6	22	22	22	22.1	21.9	22.2	22	18.9	21.4	77.3	58.2	21.1	21.4	21.5	21.5	21.6	22.2	18.6	21.5	21.8	21.8	36.2	21.5
ALE19	21.7	21.4	21.7	58.9	22	21.7	21.7	21.8	21.6	21.7	21.6	21.7	21.8	21.5	76	75.9	22.1	22.3	22.2	22.2	76	100	76.4	22	22.2	75.8	22	22.2	22.2	22.2	22.1	22.3	22.2	19	21.5	76.4	59	21.1	21.5	21.6	21.6	21.8	22	18.8	21.6	21.7	21.7	35.4	21.7
ALE20	21.5	21.2	21.6	57.9	21.8	21.7	21.4	21.6	21.5	21.7	21.6	21.7	21.7	21.4	81	76.8	22.2	22.1	22.1	22.2	81	76.4	100	22.1	22.1	81.5	22.1	22.1	22.2	22.1	22	22.2	22.3	18.8	21.6	77.7	58.4	21.1	21.4	21.6	21.6	21.6	22	18.7	21.6	21.7	21.7	35.7	21.4
ALE21	30.3	25	30.5	21.7	32.6	30.6	30.5	30.5	30.1	30.6	30.1	25.8	25.9	25.1	22	22	83.4	35.8	76.2	78.8	22	22	22.1	100	80.9	22	100	80.9	81.2	81.8	79.5	35.8	80.5	19.4	25.6	22.1	21.9	27.5	25.1	25.8	25.8	26	30.4	19.3	25.9	25.8	25.8	21.9	25.2
ALE22	30.3	25	30.5	21.8	32.6	30.4	30.4	30.3	30	30.4	30.1	25.6	25.7	25.2	22.1	22	81.2	35.8	76.3	78	22	22.2	22.1	80.9	100	22.1	80.8	100	81.5	80.8	79.2	35.8	79.8	19.4	25.8	22	21.9	27.4	25.2	26	26	25.9	30	19.4	25.9	25.6	25.6	21.9	25.2
ALE23	21.5	21.5	21.7	57.8	21.7	21.6	21.5	21.7	21.4	21.6	21.5	21.8	21.7	21.3	80.6	76	22	22.1	22.1	22.3	80.6	75.8	81.5	22	22.1	100	22	22.1	22.2	22.1	22	22.1	22.1	19	21.4	76.8	57.8	21.1	21.3	21.6	21.6	21.9	22	18.6	21.5	21.8	21.8	35.7	21.5
ALE25	30.4	25	30.5	21.7	32.6	30.6	30.5	30.5	30.1	30.6	30.1	25.8	25.9	25.2	22	22	83.4	35.8	76.2	78.8	22	22	22.1	100	80.8	22	100	80.9	81.2	81.8	79.5	35.8	80.5	19.4	25.6	22.2	21.9	27.5	25.2	25.8	25.8	26	30.4	19.3	25.9	25.8	25.8	21.9	25.2
ALE27	30.3	25	30.5	21.8	32.6	30.4	30.4	30.3	30	30.4	30.1	25.6	25.7	25.2	22	22	81.2	35.8	76.3	77.9	22	22.2	22.1	80.9	100	22.1	80.9	100	81.5	80.8	79.2	35.8	79.8	19.3	25.8	22	21.9	27.4	25.2	26	26	25.9	30	19.4	25.9	25.6	25.6	21.9	25.2
ALE28	30.4	25.2	30.6	22	32.8	30.6	30.6	30.5	30.2	30.6	30.2	26	25.8	25.5	22	22.1	80.4	36.1	75.6	78.2	22	22.2	22.2	81.2	81.5	22.2	81.2	81.5	100	81.6	79	36.2	79.5	19.3	25.7	22.1	22.1	27.5	25.5	25.9	25.8	26	30.4	19.3	26.1	26	26	21.9	25.5
ALE30	30.3	25	30.4	21.8	32.7	30.5	30.4	30.4	30.1	30.5	30.2	25.8	25.8	25.4	22.1	22	80.6	35.9	76.7	78.7	22.1	22.2	22.1	81.8	80.8	22.1	81.8	80.8	81.6	100	79.8	35.9	81.7	19.4	25.8	22	21.9	27.4	25.4	25.8	25.8	25.9	30.2	19.3	25.9	25.8	25.8	22	25.5
ALE31	30.3	24.9	30.5	21.8	32.7	30.4	30.4	30.4	30.1	30.4	30.2	25.7	25.6	25.2	21.9	22.1	79.6	36	78.4	81	21.9	22.1	22	79.5	79.2	22	79.5	79.2	79	79.8	100	35.9	79.5	19.5	25.6	21.9	21.9	27.5	25.2	25.7	25.7	25.9	30.2	19.7	25.8	25.7	25.7	22.1	25.2
ALE6	32.6	25.4	33	22.1	37	32.5	32.9	32.7	32.1	32.5	32.1	24.6	24.7	24.8	22.3	22.1	35.9	99.5	36.8	36	22.2	22.3	22.2	35.8	35.8	22.1	35.8	35.8	36.2	35.9	35.9	100	36	19.8	24.6	22	21.9	27	24.8	24.7	24.7	24.7	28.1	19.4	25	24.6	24.6	21.9	24.7
ALE9	30.5	25	30.5	21.9	32.7	30.5	30.4	30.4	30.1	30.5	30.2	25.7	26	25.1	22	22.1	79.6	35.9	76.2	79.1	22	22.2	22.3	80.5	79.8	22.1	80.5	79.8	79.5	81.7	79.5	36	100	19.7	25.7	22.3	21.9	27.6	25.1	25.8	25.7	25.9	30.4	19.4	26.2	25.7	25.7	22.2	25.1
ALEN2(T)	19.4	19.5	19.3	18.8	19.7	19.3	19.5	19.3	19.2	19.3	19.4	19.5	19.6	19.8	18.9	19.1	19.6	19.8	19.4	19.5	18.9	19	18.8	19.4	19.4	19	19.4	19.3	19.3	19.4	19.5	19.8	19.7	100	19.9	18.9	18.7	19.1	19.8	19.8	19.8	19.7	19.7	19.7	19.6	19.5	19.5	18.9	19.7
ALgr1	24.1	29.9	24	21.6	24.3	24	24	23.9	23.9	24	23.9	54.3	87.2	39.4	21.4	21.5	25.8	24.7	25.9	25.7	21.4	21.5	21.6	25.6	25.8	21.4	25.6	25.8	25.7	25.8	25.6	24.6	25.7	19.9	100	21.5	21.6	23.6	39.4	88.5	88.4	85.8	26.7	19.2	88.7	54.3	54.3	21.5	39.5
ALgr3	21.5	21.2	21.4	58.7	21.8	21.7	21.4	21.5	21.4	21.7	21.4	21.9	21.7	21.3	77.3	75.3	22.1	22	22.1	22	77.3	76.4	77.7	22.1	22	76.8	22.2	22	22.1	22	21.9	22	22.3	18.9	21.5	100	59.2	21.1	21.3	21.4	21.4	21.7	22	18.8	21.5	21.9	21.9	35.6	21.3
ALgr5	21.5	21.2	21.6	85.3	21.8	21.6	21.4	21.6	21.5	21.6	21.3	21.8	21.7	21.1	58.3	58.1	22	22	22	22.1	58.2	59	58.4	21.9	21.9	57.8	21.9	21.9	22.1	21.9	21.9	21.9	21.9	18.7	21.6	59.2	100	20.9	21.1	21.6	21.6	21.8	22	18.9	21.6	21.8	21.8	34.2	21.2
ALJ1	27	23.3	27.1	20.8	26.8	26.9	26.6	26.8	26.6	26.9	26.7	24	23.8	23.6	21.1	20.9	27.4	27.2	27.6	27.5	21.1	21.1	21.1	27.5	27.4	21.1	27.5	27.4	27.5	27.4	27.5	27	27.6	19.1	23.6	21.1	20.9	100	23.6	23.6	23.6	23.8	25.8	18.7	23.6	24	23.9	21	23.6
ALJ10	23.8	29.3	23.9	21.3	24.1	23.8	24	23.9	23.7	23.8	23.9	39.7	39.3	100	21.4	21.4	25.2	24.7	25.4	25.4	21.4	21.5	21.4	25.1	25.2	21.3	25.2	25.2	25.5	25.4	25.2	24.8	25.1	19.8	39.4	21.3	21.1	23.6	100	39.5	39.5	39.6	26	19.6	39.3	39.7	39.7	21.6	94.8
ALJ11	24.2	30	24.1	21.5	24.3	24	24.1	24	24	24	23.9	54	87	39.5	21.5	21.5	26	24.7	26	25.8	21.5	21.6	21.6	25.8	26	21.6	25.8	26	25.9	25.8	25.7	24.7	25.8	19.8	88.5	21.4	21.6	23.6	39.5	100	100	86.5	26.4	19.3	89	54	54	21.6	39.6
ALJ12(T)	24.1	30	24.1	21.5	24.3	24	24.1	24	23.9	24	23.9	53.9	86.9	39.5	21.5	21.5	25.9	24.6	26	25.8	21.5	21.6	21.6	25.8	26	21.6	25.8	26	25.8	25.8	25.7	24.7	25.7	19.8	88.4	21.4	21.6	23.6	39.5	100	100	86.3	26.4	19.3	88.9	54	53.9	21.6	39.6
ALJ15	24	30	24.1	21.8	24.2	24	24	23.9	23.9	24	23.9	55	83.7	39.6	21.7	21.6	26	24.7	26.1	25.9	21.6	21.8	21.6	26	25.9	21.9	26	25.9	26	25.9	25.9	24.7	25.9	19.7	85.8	21.7	21.8	23.8	39.6	86.5	86.3	100	26.9	19	86.3	55.1	55	21.8	39.6
ALJ16	26.9	24.5	26.9	21.7	27.2	26.8	26.9	26.9	26.7	26.8	26.7	26.7	26.3	26	22.2	21.8	30.2	28.1	30.4	30.2	22.2	22	22	30.4	30	22	30.4	30	30.4	30.2	30.2	28.1	30.4	19.7	26.7	22	22	25.8	26	26.4	26.4	26.9	100	19	26.7	26.7	26.7	21.8	26.1
ALJ17	19.1	19.5	19	19	19.7	18.9	18.9	19	18.9	18.9	18.9	19.4	19.3	19.6	18.6	18.7	19.6	19.5	19.3	19.4	18.6	18.8	18.7	19.3	19.4	18.6	19.3	19.4	19.3	19.3	19.7	19.4	19.4	19.7	19.2	18.8	18.9	18.7	19.6	19.3	19.3	19	19	100	19.2	19.4	19.4	19.4	19.8
ALJ2	24.1	29.9	24	21.4	24.2	24	24	24	23.9	24	23.9	54	88.4	39.3	21.5	21.5	26.2	24.9	26.4	25.9	21.5	21.6	21.6	25.9	25.9	21.5	25.9	25.9	26.1	25.9	25.8	25	26.2	19.6	88.7	21.5	21.6	23.6	39.3	89	88.9	86.3	26.7	19.2	100	54	54	21.5	39.4
ALJ20	24.2	30.2	24.1	21.8	24.3	24	24.1	24.1	24.2	24	24	100	53.7	39.7	21.8	21.8	25.7	24.7	25.9	25.6	21.8	21.7	21.7	25.8	25.6	21.8	25.8	25.6	26	25.8	25.7	24.6	25.7	19.5	54.3	21.9	21.8	24	39.7	54	54	55.1	26.7	19.4	54	100	100	21.6	39.8
ALJ21	24.2	30.2	24.1	21.8	24.3	24	24.1	24.1	24.2	24	24	100	53.7	39.7	21.8	21.8	25.7	24.7	25.8	25.6	21.8	21.7	21.7	25.8	25.6	21.8	25.8	25.6	26	25.8	25.7	24.6	25.7	19.5	54.3	21.9	21.8	23.9	39.7	54	53.9	55	26.7	19.4	54	100	100	21.6	39.8
ALJ24	21.5	21.3	21.6	33.6	21.6	21.5	21.5	21.7	21.4	21.5	21.4	21.6	21.5	21.6	36.2	36	21.9	21.8	22	22.1	36.2	35.4	35.7	21.9	21.9	35.7	21.9	21.9	21.9	22	22.1	21.9	22.2	18.9	21.5	35.6	34.2	21	21.6	21.6	21.6	21.8	21.8	19.4	21.5	21.6	21.6	100	21.6
ALJ3	23.8	29.3	24	21.3	24.1	23.8	24	23.9	23.8	23.8	24	39.8	39.4	94.8	21.5	21.5	25.1	24.7	25.3	25.4	21.5	21.7	21.4	25.2	25.2	21.5	25.2	25.2	25.5	25.5	25.2	24.7	25.1	19.7	39.5	21.3	21.2	23.6	94.8	39.6	39.6	39.6	26.1	19.8	39.4	39.8	39.8	21.6	100
ALJ4	23.9	29.8	23.8	21.6	24.2	24	24	24	23.9	24	23.8	53.6	99.9	39.3	21.5	21.6	25.8	24.7	25.8	25.6	21.5	21.8	21.7	25.9	25.7	21.7	25.9	25.7	25.8	25.8	25.6	24.7	26	19.6	87.2	21.7	21.7	23.8	39.3	87	86.9	83.7	26.3	19.3	88.4	53.7	53.6	21.5	39.4
ALJ5	23.9	29.8	23.9	21.6	24.2	24	24	24	23.9	24	23.8	53.6	100	39.3	21.5	21.6	25.8	24.7	25.9	25.6	21.5	21.8	21.7	25.9	25.7	21.7	25.9	25.7	25.8	25.8	25.6	24.7	26	19.6	87.2	21.7	21.7	23.9	39.3	87	86.9	83.6	26.3	19.3	88.4	53.7	53.6	21.5	39.4
ALJ6	27	23.3	27	21	27	26.9	26.9	26.9	26.7	26.8	26.7	24.4	24.1	23.6	21.2	21.1	27.7	27.4	27.7	27.6	21.2	21.2	21.2	27.6	27.7	21.1	27.6	27.7	27.7	27.5	27.7	27.4	27.9	19.2	24.4	21.3	21	77.7	23.6	23.8	23.8	24.3	26.3	18.8	23.8	24.4	24.4	21	23.6
ALJ7	27.1	23.5	27.2	21	27	27	26.9	27	26.7	27	26.8	24.1	24.3	23.6	21.2	21.1	27.8	27.4	28	27.8	21.2	21.2	21.2	27.9	27.9	21.2	27.9	27.9	28	27.8	27.8	27.4	28.1	19.5	23.9	21.3	21	77.1	23.6	23.9	23.9	24.2	26.1	18.9	23.9	24.1	24.1	21.1	23.7
ALJ8	24.1	30	24.1	21.5	24.3	24	24.1	24	23.9	24	23.9	53.8	86.9	39.5	21.5	21.5	25.9	24.6	26	25.8	21.5	21.6	21.6	25.8	26	21.6	25.8	26	25.8	25.8	25.7	24.7	25.7	19.8	88.4	21.4	21.6	23.6	39.5	100	100	86.3	26.4	19.3	88.9	53.9	53.8	21.6	39.6
ALJ9	23.9	29.9	24	21.6	24.1	24.1	24	24	23.9	24.1	23.9	54.2	96.7	39.3	21.5	21.5	25.8	24.6	26	25.7	21.5	21.7	21.7	25.8	25.8	21.7	25.8	25.8	25.9	25.8	25.7	24.6	26.1	19.5	87.9	21.7	21.6	24	39.3	87.1	87	84.5	26.8	19.2	88.7	54.2	54.2	21.5	39.3
ALJD(T)	19.1	19.2	18.9	19.2	19.4	18.9	19.1	19.1	19.2	18.9	19.1	19.5	19.1	19.3	18.9	18.8	19.7	19.8	19.7	19.5	18.9	18.9	18.9	19.4	19.9	18.5	19.4	19.8	19.5	19.5	19.6	19.8	19.5	19.8	19.3	18.7	19.3	19.2	19.3	19.3	19.3	19.2	19.1	23.6	18.9	19.5	19.5	19.1	19.3
ALJT	26.2	24.5	26.2	22	26.5	26.1	26.2	26.2	26.2	26.1	26.2	25.8	25.5	25.6	22.1	22.1	29	27.2	29.3	29.1	22.1	22.1	22.2	29	29	22.1	29	29	29.1	29	29.3	27.2	29.1	19.9	25.6	22.2	22	25.4	25.6	25.8	25.7	26	35.2	19.3	25.8	25.8	25.8	22.6	25.7
ALM2(T)	62.9	24.1	61.4	21.5	34.7	62.5	61.4	61.8	60.6	62.5	62	23.9	23.5	23.7	21.4	21.4	29.9	31.2	29.8	29.8	21.4	21.6	21.6	29.9	29.8	21.5	29.9	29.8	30	29.9	29.9	31.2	29.8	19.3	23.6	21.6	21.4	26.9	23.7	23.6	23.5	23.6	26.6	18.9	23.5	23.9	23.9	21.7	23.7
ALMg11	47.9	24.5	47.5	21.4	33.4	49	48.4	48.5	49.2	49	50.1	23.8	23.8	23.9	21.5	21.4	30.4	31.8	30.4	30.3	21.5	21.5	21.4	30.1	30.1	21.5	30.1	30.1	30.3	30.1	30.1	31.8	30.3	19.4	23.7	21.4	21.4	26.7	23.9	23.8	23.8	23.8	26.9	19.2	23.9	23.8	23.8	21.5	23.9
ALMg13-2	76.6	24.5	78.1	21.7	36.5	75.3	68.5	69.3	70.8	75.3	72.9	24.1	23.9	23.9	21.5	21.7	30.6	32.5	30.7	30.4	21.5	21.6	21.5	30.4	30.4	21.5	30.5	30.4	30.8	30.4	30.5	32.5	30.7	19.5	23.9	21.4	21.8	27	23.9	24	24	24	27.1	19	24.1	24.1	24.1	21.6	23.9
ALMg2	79.8	24.8	80.8	21.6	35.9	77.8	69.9	70.9	72.6	77.8	74.6	24.1	24	23.8	21.4	21.5	30.4	32.3	30.5	30.3	21.4	21.6	21.6	30.4	30.3	21.5	30.4	30.3	30.5	30.3	30.4	32.2	30.6	19.3	23.9	21.4	21.6	27	23.8	24.1	24	24	27	19.1	24	24.1	24.1	21.6	23.8
ALMg3	74.7	24.5	72.8	21.4	36.1	74.1	71.9	73.3	80.2	74.1	83.7	23.9	23.9	23.7	21.3	21.4	30.3	32.3	30.3	30.4	21.3	21.5	21.4	30.3	30.2	21.4	30.3	30.2	30.4	30.3	30.3	32.3	30.2	19.3	23.8	21.3	21.3	26.7	23.7	23.9	23.9	23.9	26.7	19	23.9	23.9	23.9	21.5	23.8
ALMg9	72.8	24.4	70.8	21.5	35.9	72.3	74	75.1	83.1	72.3	87.3	24	23.8	23.8	21.4	21.6	30.5	32.4	30.5	30.3	21.4	21.7	21.5	30.2	30.1	21.5	30.3	30.1	30.6	30.2	30.3	32.3	30.4	19.4	23.8	21.5	21.3	26.6	23.8	23.9	23.9	23.9	26.9	19	24	24	24	21.5	24
ALR17-21	21.7	21.5	21.8	77	22.2	21.8	21.7	21.7	21.6	21.8	21.6	21.8	21.7	21.3	58.8	58.3	22	22.2	22.2	22.2	58.8	59.8	60.7	22	22	58.8	22	22	22.2	22.1	21.9	22.1	22	18.5	21.5	58.4	75.6	21	21.3	21.7	21.6	21.8	21.9	18.9	21.6	21.8	21.8	34.4	21.3
ALRh	24.1	29.9	24	21.5	24.2	24	24	24	23.9	24	23.9	54.4	87.4	39.4	21.5	21.5	25.8	24.5	25.9	25.6	21.5	21.6	21.5	25.6	25.7	21.5	25.7	25.7	25.7	25.6	25.6	24.5	25.6	19.8	92.3	21.6	21.6	23.5	39.4	88.9	88.8	86.5	26.7	19.2	89.1	54.4	54.4	21.5	39.5
ALSr1	21.2	21.3	21.3	36.1	21.8	21.5	21.3	21.4	21.3	21.5	21.4	21.3	21.4	21	36.7	36.7	21.6	21.8	21.7	21.7	36.7	36.8	36	21.6	21.6	36.7	21.6	21.6	21.6	21.6	21.7	21.8	21.6	18.8	21.5	36.7	36.2	20.9	21	21.4	21.4	21.4	21.5	19.1	21.4	21.3	21.3	28.7	21
ARh1(T)	19.5	19.7	19.6	19.1	19.9	19.5	19.7	19.5	19.3	19.5	19.6	20	19.8	19.8	19.2	19	20.2	19.9	20.2	20.3	19.2	18.9	19	20.1	20.1	19.1	20.1	20.1	20	20.3	20.2	19.9	20.4	38.6	19.9	19	19	19.5	19.8	20	20	19.8	20	19.9	19.8	20	20	19	19.8
ARh2(T)	24	29.9	24	21.6	24.5	23.9	24.1	24	24	24	24	40.6	41.5	39.1	21.7	21.5	25.7	24.9	25.8	25.9	21.6	21.9	21.8	25.8	25.8	21.7	25.8	25.8	26	25.9	25.8	24.9	25.7	19.5	41.2	21.6	21.5	23.7	39.1	41.2	41.2	41.3	26.4	19	41.3	40.6	40.6	21.8	39.3
ARh3	24.2	29.8	24.1	21.7	24.4	24.1	24	24	24	24.1	24	40.6	41.7	38.9	21.5	21.4	25.5	24.8	25.6	25.7	21.5	21.8	21.6	25.7	25.8	21.5	25.7	25.8	25.9	25.7	25.6	24.8	25.5	19.6	41.3	21.7	21.5	23.8	38.9	41.3	41.2	41.3	26.2	19.1	41.5	40.6	40.6	21.6	39.1
ARh4	23.9	29.8	23.8	21.6	24.2	24	24	24	23.9	24	23.8	53.6	99.9	39.3	21.5	21.6	26	24.9	26.1	25.6	21.5	21.8	21.7	25.9	25.7	21.7	25.9	25.7	26.1	25.8	25.6	25	26.3	19.6	87.1	21.7	21.7	23.8	39.3	86.9	86.9	83.6	27.1	19.3	87.8	53.7	53.6	21.5	39.4
ARh5	24	29.9	24	21.6	24.5	23.9	24	24	24	23.9	24	40.6	41.4	39.1	21.7	21.5	25.7	24.9	25.8	25.9	21.6	21.9	21.8	25.8	25.8	21.7	25.8	25.8	26	25.9	25.8	24.9	25.7	19.6	41.2	21.6	21.5	23.7	39.1	41.2	41.1	41.2	26.4	19.1	41.3	40.6	40.5	21.8	39.2
ARhD1(T)	18.8	18.7	18.9	18.7	18.8	18.8	19	19	19	18.8	19	19.3	18.7	19.5	18.6	18.7	19	19	18.9	18.8	18.6	18.5	18.6	19.1	19.2	18.6	19.1	19.1	18.9	19	18.9	18.9	19	19.8	18.7	18.4	18.7	19.4	19.5	18.7	18.7	18.8	18.8	23.7	18.8	19.3	19.3	18.5	19.4
HL17(T)	22	21.5	22	82.9	22	22	21.8	21.9	21.8	22	21.7	21.8	21.8	21.5	57.4	57.5	22.4	22.9	22.5	22.1	57.4	59.2	57.3	22	21.9	57.3	22	21.9	22.5	22	22	22.8	22.5	18.8	21.8	57.4	81.3	21.2	21.5	21.8	21.8	22	22.1	18.9	22.1	21.8	21.8	33.2	21.4
HL-Eb18	24.3	31	24.2	21.4	24.1	24.5	24.5	24.4	24.3	24.5	24.3	53.8	47.1	37.4	21.4	21.3	25.5	25.2	25.8	25.2	21.4	21.4	21.3	25.4	25.2	21.4	25.4	25.2	25.8	25.2	25.1	25.2	25.7	19.5	47.2	21.4	21.4	23.8	37.4	47.3	47.3	47.3	26.1	19.4	47.2	53.8	53.8	21.4	37.4
HL-EbGR7(T)	18.8	19.2	18.9	18.7	19.4	18.9	18.7	18.8	18.8	18.9	19	19.3	19.1	19.4	18.7	18.6	19.5	19.3	19.4	19.4	18.7	18.8	18.7	19.5	19.5	19	19.5	19.4	19.4	19.4	19.5	19.3	19.6	19.2	19.1	18.7	18.8	19.2	19.4	19.2	19.2	19	19.5	55.7	19.1	19.3	19.3	19.1	19.7
K90mix	24.7	34.1	24.5	21.2	24.4	24.8	24.7	24.7	24.5	24.8	24.6	53.1	50.5	37.3	21.4	21.6	25.4	25.2	25.7	25.3	21.4	21.5	21.3	25.6	25.3	21.4	25.6	25.3	25.5	25.4	25.3	25.3	25.3	19.9	50.6	21.3	21.1	23.9	37.3	51.1	51	52.5	25.9	19.6	50.8	53.1	53.1	21.5	37.4
Ths. halophila HL3(T)	17.6	17.8	17.7	17.4	17.7	17.8	17.7	17.6	18	17.8	17.9	18.2	17.8	18	17	17.1	18.2	17.7	18.2	18.1	17	17.1	17.3	18.2	18.3	17.2	18.3	18.2	18.2	18.4	18.1	17.7	18.2	18.3	17.7	17.4	17.6	18.1	18	18.1	18.1	18.1	17.4	17.6	17.9	18.2	18.2	17.3	17.7
Trs. sibirica A12(T)	21.3	19.7	21.8	22.4	21.5	22.4	22.4	22.2	26.6	22.4	23.3	21.2	20.4	21.7	20.2	19.7	21.1	21.2	21.4	21.9	20.1	18.8	19.4	21.8	21.8	19.3	22	21.8	21.8	21.7	21.7	21.1	21.4	24.8	20.6	19.2	21.6	22.3	21.7	20.6	20.6	20.6	19.3	20.3	20.6	21.2	21.2	22	21.7
A. ehrlichii MLHE-1(T)	18.5	18.6	18.5	18.1	17.8	18.4	18.7	18.6	18.7	18.4	18.6	17.5	17.4	18.4	18	17.9	18	17.6	18	17.8	18	17.7	17.8	18	18.3	18.6	18	18.2	17.7	17.8	18.2	17.9	17.9	18.3	17.3	18.1	18	18.4	18.4	17.7	17.7	17.9	17.8	18.6	17.5	17.5	17.5	17.5	18.3
E. haloalkaliphila ATCC51935(T)	19.1	18.7	19.1	18.1	18.4	19	19.3	19.3	18.8	19	19	19.5	19	18.9	18.1	18.4	18.4	18.6	18.5	18.8	18.1	18.2	18.2	18.6	18.4	18.5	18.7	18.4	19	18.4	19.1	18.5	18.7	18.9	18.8	18.3	18.3	18.6	18.9	18.7	18.7	18.9	19	20.3	18.8	19.5	19.5	18.4	18.5
H. halophila SL1(T)	17.9	18.3	17.2	17.9	17.6	18	18.4	18.2	17.8	18	17.4	18.2	19	17.9	17.8	18.5	17.6	17.7	17.8	18	17.8	18	18	17.7	17.7	17.8	17.7	17.6	17.7	17.7	17.8	17.6	17.8	17.8	18.7	18.4	17.9	17.3	17.9	19.1	19.1	18.9	17.3	18	18.6	18.2	18.2	18.2	18.1
[truncated: 32 more columns]
