# Supplementary material for: Genomic diversity within the haloalkaliphilic genus Thioalkalivibrio
Source: PLoS One. 2017 Mar 10;12(3):e0173517. doi: 10.1371/journal.pone.0173517 (PMC5345834; doi:10.1371/journal.pone.0173517)
Supplement: S7 Table — (XLSX) [file pone.0173517.s008.xlsx]

## Sheet: OPTSIL based species clusters
S7 Table. OPTSIL de novo species clustering and affiliation and type-based affiliation results of dDDH, ANIb, ANIm and TETRA.
	Page 1: OPTSIL de novo clustering and affiliation results of dDDH, ANIb, ANIm and TETRA.
	Page 2: Type-based affiliation results of dDDH, ANIb, ANIm and TETRA.
Strain	Cluster numbers used in figure annotations	OPTSIL de novo species cluster dDDH			Affiliation to existing type strains dDDH			OPTSIL de novo subspecies cluster dDDH	OPTSIL de novo species cluster ANIb			Affiliation to existing type strains ANIb			OPTSIL de novo species cluster ANIm			Affiliation to existing type strains ANIm			OPTSIL de novo species cluster TETRA		Affiliation to existing type strains TETRA
		Using 67% dDDH and F value 0.5	Using 70% dDDH and F value 0.5	Using 73% dDDH and F value 0.5	Using 67% dDDH	Using 70% dDDH	Using 73% dDDH	Using 79% dDDH and F value 0.5	Using 94% ANIb and F value 0.5	Using 95% ANIb and F value 0.5	Using 96% ANIb and F value 0.5	Using 94% ANIb	Using 95% ANIb	Using 96% ANIb	Using 94% ANIm and F value 0.5	Using 95% ANIm and F value 0.5	Using 96% ANIm and F value 0.5	Using 94% ANIb	Using 95% ANIb	Using 96% ANIb	Using 0.989 TETRA and F value 0.5	Using 0.999 TETRA and F value 0.5	Using 0.989 TETRA	Using 0.999 TETRA
ALMg11	3	4	4	4	-	-	-	7	13	15	15	-	-	-	11	14	15	-	-	-	7	15	AL2(T) / ALM2(T)	-
AKL19	4	18	18	19	-	-	-	28	1	1	1	-	-	-	1	1	1	-	-	-	7	1	ALJ12(T) / AL2(T) / ARh2(T) / ALM2(T)	-
ALE14	5	2	2	2	-	-	-	4	2	2	2	-	-	-	2	2	2	-	-	-	7	2	ALJ12(T) / AL2(T) / ARh2(T) / ALM2(T)	-
ALE6	5	2	2	2	-	-	-	4	2	2	2	-	-	-	2	2	2	-	-	-	7	2	ALJ12(T) / AL2(T) / ARh2(T) / ALM2(T)	-
ALE12	6	24	24	25	-	-	-	34	4	5	5	-	-	-	4	5	5	-	-	-	7	6	ALJ12(T) / AL2(T) / ARh2(T) / ALM2(T)	-
ALE16	6	24	24	25	-	-	-	9	4	5	5	-	-	-	4	5	5	-	-	-	7	3	ALJ12(T) / AL2(T) / ARh2(T) / ALM2(T)	-
ALE17	6	24	24	25	-	-	-	34	4	5	5	-	-	-	4	5	5	-	-	-	7	6	ALJ12(T) / AL2(T) / ARh2(T) / ALM2(T)	-
ALE21	6	24	24	25	-	-	-	29	4	5	5	-	-	-	4	5	5	-	-	-	7	6	ALJ12(T) / AL2(T) / ARh2(T) / ALM2(T)	-
ALE22	6	24	24	25	-	-	-	34	4	5	5	-	-	-	4	5	5	-	-	-	7	6	ALJ12(T) / AL2(T) / ARh2(T) / ALM2(T)	-
ALE25	6	24	24	25	-	-	-	34	4	5	5	-	-	-	4	5	5	-	-	-	7	6	ALJ12(T) / AL2(T) / ARh2(T) / ALM2(T)	-
ALE27	6	24	24	25	-	-	-	34	4	5	5	-	-	-	4	5	5	-	-	-	7	6	ALJ12(T) / AL2(T) / ARh2(T) / ALM2(T)	-
ALE28	6	24	24	25	-	-	-	34	4	5	5	-	-	-	4	5	5	-	-	-	7	6	ALJ12(T) / AL2(T) / ARh2(T) / ALM2(T)	-
ALE30	6	24	24	25	-	-	-	34	4	5	5	-	-	-	4	5	5	-	-	-	7	6	ALJ12(T) / AL2(T) / ARh2(T) / ALM2(T)	-
ALE31	6	24	24	25	-	-	-	34	4	5	5	-	-	-	4	5	5	-	-	-	7	6	ALJ12(T) / AL2(T) / ARh2(T) / ALM2(T)	-
ALE9	6	24	24	25	-	-	-	34	4	5	5	-	-	-	4	5	5	-	-	-	7	6	ALJ12(T) / AL2(T) / ARh2(T) / ALM2(T)	-
ALJ16	7	3	3	3	-	-	-	6	7	8	8	-	-	-	7	8	8	-	-	-	7	9	ALJ12(T) / AL2(T) / ARh2(T)	-
ALJT	8	16	16	17	-	-	-	26	12	13	13	-	-	-	10	13	13	-	-	-	2	14	-	-
ALJ1	9	15	15	16	-	-	-	1	5	6	6	-	-	-	5	6	6	-	-	-	0	7	ALM2(T)	-
ALJ6	9	15	15	16	-	-	-	25	5	6	6	-	-	-	5	6	6	-	-	-	0	7	ALM2(T)	-
ALJ7	9	15	15	16	-	-	-	25	5	6	6	-	-	-	5	6	6	-	-	-	0	7	ALM2(T)	-
AKL11	10	10	10	10	-	-	-	16	0	0	0	-	-	-	0	0	0	-	-	-	7	0	ALJ12(T) / AL2(T) / ARh2(T) / ALM2(T)	-
AL21	12	21	21	22	-	-	-	31	9	10	10	-	-	-	16	10	10	ALJ12(T)	-	-	7	11	ALJ12(T) / ARh2(T)	-
ALJ20	12	21	21	22	-	-	-	31	9	10	10	-	-	-	16	10	10	ALJ12(T)	-	-	7	11	ALJ12(T) / ARh2(T)	-
ALJ21	12	21	21	22	-	-	-	31	9	10	10	-	-	-	16	10	10	ALJ12(T)	-	-	7	11	ALJ12(T) / ARh2(T)	-
HL-Eb18	13	9	9	9	-	-	-	5	22	24	24	-	-	-	20	23	24	-	-	-	7	24	ALJ12(T) / ARh2(T)	-
K90mix	13	9	9	9	-	-	-	14	22	24	24	-	-	-	20	23	24	-	-	-	7	24	ALJ12(T) / AL2(T) / ARh2(T) / ALM2(T)	-
ALD1	15	20	20	21	-	-	-	30	6	7	7	-	-	-	6	7	7	-	-	-	7	8	ALJ12(T) / ARh2(T)	-
ALJ10	15	20	20	21	-	-	-	30	6	7	7	-	-	-	6	7	7	-	-	-	7	8	ALJ12(T) / ARh2(T)	-
ALJ3	15	20	20	21	-	-	-	30	6	7	7	-	-	-	6	7	7	-	-	-	7	8	ALJ12(T) / ARh2(T)	-
ALE10	17	14	14	15	-	-	-	15	21	4	4	HL17(T)	-	-	19	4	4	HL17(T)	-	-	6	5	HL17(T)	-
ALE11	17	14	14	15	-	-	-	11	21	4	4	HL17(T)	-	-	19	4	4	HL17(T)	-	-	6	5	HL17(T)	-
ALE18	17	14	14	15	-	-	-	15	21	4	4	HL17(T)	-	-	19	4	4	HL17(T)	-	-	6	5	HL17(T)	-
ALE19	17	14	14	15	-	-	-	24	21	4	4	HL17(T)	-	-	19	4	4	HL17(T)	HL17(T)	-	6	5	HL17(T)	-
ALE20	17	14	14	15	-	-	-	15	21	4	4	HL17(T)	-	-	19	4	4	HL17(T)	-	-	6	5	HL17(T)	-
ALE23	17	14	14	15	-	-	-	15	21	4	4	HL17(T)	-	-	19	4	4	HL17(T)	-	-	6	5	HL17(T)	-
ALgr3	17	14	14	15	-	-	-	20	21	4	4	HL17(T)	-	-	19	4	4	HL17(T)	-	-	6	5	HL17(T)	-
ALSr1	18	5	5	5	-	-	-	8	15	17	17	-	-	-	13	16	17	-	-	-	6	17	HL17(T)	-
ALJ24	19	0	0	0	-	-	-	0	10	11	11	-	-	-	8	11	11	-	-	-	6	12	HL17(T)	-
ALJ17	22	1	1	1	-	-	-	2	8	9	9	-	-	-	18	9	9	HL-EbGr7(T)	-	-	5	10	HL-EbGr7(T)	-
AKL6	1 (Tv. versutus)	17	17	12	AL2(T)	AL2(T)	AL2(T)	18	14	16	16	AL2(T) / ALM2(T)	AL2(T)	AL2(T)	12	15	16	AL2(T) / ALM2(T)	AL2(T) / ALM2(T)	AL2(T)	7	16	ALJ12(T) / AL2(T) / ALM2(T)	AL2(T) / ALM2(T)
AKL7	1 (Tv. versutus)	17	17	12	AL2(T)	AL2(T)	AL2(T)	18	14	16	16	AL2(T) / ALM2(T)	AL2(T)	AL2(T)	12	15	16	AL2(T) / ALM2(T)	AL2(T) / ALM2(T)	AL2(T)	7	16	ALJ12(T) / AL2(T) / ALM2(T)	AL2(T) / ALM2(T)
AKL8	1 (Tv. versutus)	17	17	12	AL2(T)	AL2(T)	AL2(T)	21	14	16	16	AL2(T) / ALM2(T)	AL2(T)	AL2(T)	12	15	16	AL2(T) / ALM2(T)	AL2(T) / ALM2(T)	AL2(T)	7	16	AL2(T) / ALM2(T)	AL2(T) / ALM2(T)
AL2(T)	1 (Tv. versutus)	17	17	12	AL2(T)	AL2(T)	AL2(T)	21	14	16	16	AL2(T) / ALM2(T)	AL2(T)	AL2(T)	12	15	16	AL2(T) / ALM2(T)	AL2(T) / ALM2(T)	AL2(T)	7	16	ALJ12(T) / AL2(T) / ALM2(T)	AL2(T) / ALM2(T)
ALMg3	1 (Tv. versutus)	17	17	12	AL2(T)	AL2(T)	AL2(T)	21	14	16	16	AL2(T) / ALM2(T)	AL2(T)	AL2(T)	12	15	16	AL2(T) / ALM2(T)	AL2(T) / ALM2(T)	AL2(T)	7	16	ALJ12(T) / AL2(T) / ALM2(T)	AL2(T)
ALMg9	1 (Tv. versutus)	17	17	12	AL2(T)	AL2(T)	AL2(T)	21	14	16	16	AL2(T) / ALM2(T)	AL2(T)	AL2(T)	12	15	16	AL2(T) / ALM2(T)	AL2(T) / ALM2(T)	AL2(T)	7	16	ALJ12(T) / AL2(T) / ALM2(T)	AL2(T) / ALM2(T)
AKL10	1 (Tv. versutus)	17	17	18	AL2(T)	AL2(T)	AL2(T)	27	14	16	16	AL2(T) / ALM2(T)	AL2(T) / ALM2(T)	AL2(T)	12	15	16	AL2(T) / ALM2(T)	AL2(T) / ALM2(T)	AL2(T)	7	16	ALJ12(T) / AL2(T) / ALM2(T)	AL2(T) / ALM2(T)
AKL12	1 (Tv. versutus)	17	17	18	AL2(T)	AL2(T)	-	27	14	16	16	AL2(T) / ALM2(T)	AL2(T)	AL2(T)	12	15	16	AL2(T) / ALM2(T)	AL2(T) / ALM2(T)	AL2(T)	7	16	AL2(T) / ALM2(T)	AL2(T) / ALM2(T)
AKL3	1 (Tv. versutus)	17	17	18	AL2(T)	AL2(T)	-	3	14	16	16	AL2(T) / ALM2(T)	AL2(T) / ALM2(T)	AL2(T)	12	15	16	AL2(T) / ALM2(T)	AL2(T) / ALM2(T)	AL2(T)	7	16	ALJ12(T) / AL2(T) / ALM2(T)	AL2(T) / ALM2(T)
AKL9	1 (Tv. versutus)	17	17	18	AL2(T)	AL2(T)	-	3	14	16	16	AL2(T) / ALM2(T)	AL2(T) / ALM2(T)	AL2(T)	12	15	16	AL2(T) / ALM2(T)	AL2(T) / ALM2(T)	AL2(T)	7	16	ALJ12(T) / AL2(T) / ALM2(T)	AL2(T) / ALM2(T)
ALMg13.2	1 (Tv. versutus)	17	17	18	AL2(T)	AL2(T)	AL2(T)	27	14	16	16	AL2(T) / ALM2(T)	AL2(T)	AL2(T)	12	15	16	AL2(T) / ALM2(T)	AL2(T) / ALM2(T)	AL2(T)	7	16	AL2(T) / ALM2(T)	AL2(T) / ALM2(T)
ALMg2	1 (Tv. versutus)	17	17	18	AL2(T)	AL2(T)	AL2(T)	27	14	16	16	AL2(T) / ALM2(T)	AL2(T) / ALM2(T)	AL2(T)	12	15	16	AL2(T) / ALM2(T)	AL2(T) / ALM2(T)	AL2(T)	7	16	ALJ12(T) / AL2(T) / ALM2(T)	AL2(T) / ALM2(T)
AL5	11 (Tv. nitratis)	23	23	24	ALJ12(T)	ALJ12(T)	ALJ12(T)	33	18	20	20	ALJ12(T)	ALJ12(T)	ALJ12(T)	16	19	20	ALJ12(T)	ALJ12(T)	ALJ12(T)	7	20	ALJ12(T) / AL2(T) / ARh2(T) / ALM2(T)	ALJ12(T)
ALgr1	11 (Tv. nitratis)	23	23	24	ALJ12(T)	ALJ12(T)	ALJ12(T)	33	18	20	20	ALJ12(T)	ALJ12(T)	ALJ12(T)	16	19	20	ALJ12(T)	ALJ12(T)	ALJ12(T)	7	20	ALJ12(T) / AL2(T) / ARh2(T) / ALM2(T)	ALJ12(T)
ALJ11	11 (Tv. nitratis)	23	23	24	ALJ12(T)	ALJ12(T)	ALJ12(T)	33	18	20	20	ALJ12(T)	ALJ12(T)	ALJ12(T)	16	19	20	ALJ12(T)	ALJ12(T)	ALJ12(T)	7	20	ALJ12(T) / AL2(T) / ARh2(T) / ALM2(T)	ALJ12(T)
ALJ12(T)	11 (Tv. nitratis)	23	23	24	ALJ12(T)	ALJ12(T)	ALJ12(T)	33	18	20	20	ALJ12(T)	ALJ12(T)	ALJ12(T)	16	19	20	ALJ12(T)	ALJ12(T)	ALJ12(T)	7	20	ALJ12(T) / AL2(T) / ARh2(T) / ALM2(T)	ALJ12(T)
ALJ15	11 (Tv. nitratis)	23	23	24	ALJ12(T)	ALJ12(T)	ALJ12(T)	33	18	20	20	ALJ12(T)	ALJ12(T)	ALJ12(T)	16	19	20	ALJ12(T)	ALJ12(T)	ALJ12(T)	7	20	ALJ12(T) / AL2(T) / ARh2(T) / ALM2(T)	ALJ12(T)
ALJ2	11 (Tv. nitratis)	23	23	24	ALJ12(T)	ALJ12(T)	ALJ12(T)	33	18	20	20	ALJ12(T)	ALJ12(T)	ALJ12(T)	16	19	20	ALJ12(T)	ALJ12(T)	ALJ12(T)	7	20	ALJ12(T) / AL2(T) / ARh2(T) / ALM2(T)	ALJ12(T)
ALJ4	11 (Tv. nitratis)	23	23	24	ALJ12(T)	ALJ12(T)	ALJ12(T)	33	18	20	20	ALJ12(T)	ALJ12(T)	ALJ12(T)	16	19	20	ALJ12(T)	ALJ12(T)	ALJ12(T)	7	20	ALJ12(T) / AL2(T) / ARh2(T) / ALM2(T)	ALJ12(T)
ALJ5	11 (Tv. nitratis)	23	23	24	ALJ12(T)	ALJ12(T)	ALJ12(T)	33	18	20	20	ALJ12(T)	ALJ12(T)	ALJ12(T)	16	19	20	ALJ12(T)	ALJ12(T)	ALJ12(T)	7	20	ALJ12(T) / AL2(T) / ARh2(T) / ALM2(T)	ALJ12(T)
ALJ8	11 (Tv. nitratis)	23	23	24	ALJ12(T)	ALJ12(T)	ALJ12(T)	33	18	20	20	ALJ12(T)	ALJ12(T)	ALJ12(T)	16	19	20	ALJ12(T)	ALJ12(T)	ALJ12(T)	7	20	ALJ12(T) / AL2(T) / ARh2(T) / ALM2(T)	ALJ12(T)
ALJ9	11 (Tv. nitratis)	23	23	24	ALJ12(T)	ALJ12(T)	ALJ12(T)	33	18	20	20	ALJ12(T)	ALJ12(T)	ALJ12(T)	16	19	20	ALJ12(T)	ALJ12(T)	ALJ12(T)	7	20	ALJ12(T) / AL2(T) / ARh2(T) / ALM2(T)	ALJ12(T)
ALRh	11 (Tv. nitratis)	23	23	24	ALJ12(T)	ALJ12(T)	ALJ12(T)	33	18	20	20	ALJ12(T)	ALJ12(T)	ALJ12(T)	16	19	20	ALJ12(T)	ALJ12(T)	ALJ12(T)	7	20	ALJ12(T) / AL2(T) / ARh2(T) / ALM2(T)	ALJ12(T)
ARh4	11 (Tv. nitratis)	23	23	24	ALJ12(T)	ALJ12(T)	ALJ12(T)	33	18	20	20	ALJ12(T)	ALJ12(T)	ALJ12(T)	16	19	20	ALJ12(T)	ALJ12(T)	ALJ12(T)	7	20	ALJ12(T) / AL2(T) / ARh2(T) / ALM2(T)	ALJ12(T)
ARh2(T)	14 (Tv. thiocyanoxidans)	12	12	13	ARh2(T)	ARh2(T)	ARh2(T)	22	19	21	21	ARh2(T)	ARh2(T)	ARh2(T)	17	20	21	ARh2(T)	ARh2(T)	ARh2(T)	7	21	ALJ12(T) / ARh2(T)	ARh2(T)
ARh3	14 (Tv. thiocyanoxidans)	12	12	13	ARh2(T)	ARh2(T)	ARh2(T)	22	19	21	21	ARh2(T)	ARh2(T)	ARh2(T)	17	20	21	ARh2(T)	ARh2(T)	ARh2(T)	7	21	ALJ12(T) / ARh2(T)	ARh2(T)
ARh5	14 (Tv. thiocyanoxidans)	12	12	13	ARh2(T)	ARh2(T)	ARh2(T)	22	19	21	21	ARh2(T)	ARh2(T)	ARh2(T)	17	20	21	ARh2(T)	ARh2(T)	ARh2(T)	7	21	ALJ12(T) / ARh2(T)	ARh2(T)
AKL17	16 (Tv. halophilus)	19	19	20	HL17(T)	HL17(T)	HL17(T)	29	21	23	23	HL17(T)	HL17(T)	HL17(T)	19	22	23	HL17(T)	HL17(T)	HL17(T)	6	23	HL17(T)	HL17(T)
ALgr5	16 (Tv. halophilus)	19	19	20	HL17(T)	HL17(T)	HL17(T)	34	21	23	23	HL17(T)	HL17(T)	HL17(T)	19	22	23	HL17(T)	HL17(T)	HL17(T)	6	23	HL17(T)	HL17(T)
ALR17-21	16 (Tv. halophilus)	19	19	20	HL17(T)	HL17(T)	HL17(T)	19	21	23	23	HL17(T)	HL17(T)	HL17(T)	19	22	23	HL17(T)	HL17(T)	HL17(T)	6	23	HL17(T)	HL17(T)
HL17(T)	16 (Tv. halophilus)	19	19	20	HL17(T)	HL17(T)	HL17(T)	29	21	23	23	HL17(T)	HL17(T)	HL17(T)	19	22	23	HL17(T)	HL17(T)	HL17(T)	6	23	HL17(T)	HL17(T)
ALM2(T)	2 (Tv. jannaschii)	22	22	23	ALM2(T)	ALM2(T)	ALM2(T)	32	14	14	14	AL2(T) / ALM2(T)	ALM2(T)	ALM2(T)	12	15	14	AL2(T) / ALM2(T)	AL2(T) / ALM2(T)	ALM2(T)	7	16	ALJ12(T) / AL2(T) / ALM2(T)	AL2(T) / ALM2(T)
ALEN2(T)	20 (Tv. nitratireducens)	7	7	7	ALEN2(T)	ALEN2(T)	ALEN2(T)	12	3	3	3	ALEN2(T)	ALEN2(T)	ALEN2(T)	3	3	3	ALEN2(T)	ALEN2(T)	ALEN2(T)	4	4	ALEN2(T) / ARh1(T)	ALEN2(T)
ARh1(T)	21 (Tv. paradoxus)	8	8	8	ARh1(T)	ARh1(T)	ARh1(T)	13	17	19	19	ARh1(T)	ARh1(T)	ARh1(T)	15	18	19	ARh1(T)	ARh1(T)	ARh1(T)	4	19	ALEN2(T) / ARh1(T)	ARh1(T)
HL-EbGr7(T)	23 (Tv. sulfidiphilus)	11	11	11	HL-EbGr7(T)	HL-EbGr7(T)	HL-EbGr7(T)	17	20	22	22	HL-EbGr7(T)	HL-EbGr7(T)	HL-EbGr7(T)	18	21	22	HL-EbGr7(T)	HL-EbGr7(T)	HL-EbGr7(T)	5	22	HL-EbGr7(T)	HL-EbGr7(T)
ALJD(T)	24 (Tv. denitrificans)	6	6	6	ALJD(T)	ALJD(T)	ALJD(T)	10	11	12	12	ALJD(T)	ALJD(T)	ALJD(T)	9	12	12	ALJD(T)	ALJD(T)	ALJD(T)	1	13	ALJD(T)	ALJD(T)
ARhD1(T)	25 (Tv. thiocyanodenitrificans)	13	13	14	ARhD1(T)	ARhD1(T)	ARhD1(T)	23	16	18	18	ARhD1(T)	ARhD1(T)	ARhD1(T)	14	17	18	ARhD1(T)	ARhD1(T)	ARhD1(T)	3	18	ARhD1(T)	ARhD1(T)

## Sheet: Type-based species clusters
Strain	Cluster numbers used in figure annotations	Type strain affiliation dDDH with type-based clustering			Type strain affiliation ANIb with type-based clustering			Type strain affiliation ANIm with type-based clustering			Type strain affiliation TETRA with type-based clustering
		Using 67% dDDH	Using 70% dDDH	Using 72.9% dDDH	Using 94% ANIb	Using 95% ANIb	Using 96% ANIb	Using 94% ANIm	Using 95% ANIm	Using 96% ANIm	Using 0.989 TETRA	Using 0.999 TETRA and F value 0.5
ALMg11	3	ALMg11	ALMg11	ALMg11	ALMg11	ALMg11	ALMg11	ALMg11	ALMg11	ALMg11	ALE14 / ALMg11 / AL2(T) / AKL11 / AKL19 / ALM2(T) / ALE12	ALMg11
AKL19	4	AKL19	AKL19	AKL19	AKL19	AKL19	AKL19	AKL19	AKL19	AKL19	ALD1 / ALE14 / HL-Eb18 / ALJ16 / ALMg11 / ALJ12(T) / AL2(T) / ARh2(T) / AKL19 / ALM2(T) / ALE12	AKL19
ALE14	5	ALE14	ALE14	ALE14	ALE14	ALE14	ALE14	ALE14	ALE14	ALE14	ALE14 / HL-Eb18 / ALJ16 / ALMg11 / ALJ12(T) / AL2(T) / ARh2(T) / AKL19 / AL21 / ALM2(T) / ALE12	ALE14
ALE6	5	ALE14	ALE14	ALE14	ALE14	ALE14	ALE14	ALE14	ALE14	ALE14	ALE14 / HL-Eb18 / ALJ16 / ALMg11 / ALJ12(T) / AL2(T) / ARh2(T) / AKL19 / ALM2(T) / ALE12	ALE14
ALE12	6	ALE12	ALE12	ALE12	ALE12	ALE12	ALE12	ALE12	ALE12	ALE12	ALE14 / HL-Eb18 / ALJ16 / ALMg11 / ALJ12(T) / AL2(T) / ARh2(T) / AKL19 / ALM2(T) / ALE12	ALE12
ALE16	6	ALE12	ALE12	ALE12	ALE12	ALE12	ALE12	ALE12	ALE12	ALE12	ALD1 / ALE14 / HL-Eb18 / ALJ16 / ALMg11 / ALJ12(T) / AL2(T) / ARh2(T) / AKL19 / AL21 / ALM2(T) / ALE12	NA
ALE17	6	ALE12	ALE12	ALE12	ALE12	ALE12	ALE12	ALE12	ALE12	ALE12	ALE14 / HL-Eb18 / ALJ16 / ALMg11 / ALJ12(T) / AL2(T) / ARh2(T) / AKL19 / AL21 / ALM2(T) / ALE12	ALE12
ALE21	6	ALE12	ALE12	ALE12	ALE12	ALE12	ALE12	ALE12	ALE12	ALE12	ALE14 / HL-Eb18 / ALJ16 / ALMg11 / ALJ12(T) / AL2(T) / ARh2(T) / AKL19 / AL21 / ALM2(T) / ALE12	ALE12
ALE22	6	ALE12	ALE12	ALE12	ALE12	ALE12	ALE12	ALE12	ALE12	ALE12	ALE14 / HL-Eb18 / ALJ16 / ALMg11 / ALJ12(T) / AL2(T) / ARh2(T) / AKL19 / ALM2(T) / ALE12	ALE12
ALE25	6	ALE12	ALE12	ALE12	ALE12	ALE12	ALE12	ALE12	ALE12	ALE12	ALE14 / HL-Eb18 / ALJ16 / ALMg11 / ALJ12(T) / AL2(T) / ARh2(T) / AKL19 / AL21 / ALM2(T) / ALE12	ALE12
ALE27	6	ALE12	ALE12	ALE12	ALE12	ALE12	ALE12	ALE12	ALE12	ALE12	ALE14 / HL-Eb18 / ALJ16 / ALMg11 / ALJ12(T) / AL2(T) / ARh2(T) / AKL19 / ALM2(T) / ALE12	ALE12
ALE28	6	ALE12	ALE12	ALE12	ALE12	ALE12	ALE12	ALE12	ALE12	ALE12	ALD1 / ALE14 / HL-Eb18 / ALJ16 / ALMg11 / ALJ12(T) / AL2(T) / ARh2(T) / AKL19 / AL21 / ALM2(T) / ALE12	ALE12
ALE30	6	ALE12	ALE12	ALE12	ALE12	ALE12	ALE12	ALE12	ALE12	ALE12	ALD1 / ALE14 / HL-Eb18 / ALJ16 / ALMg11 / ALJ12(T) / AL2(T) / ARh2(T) / AKL19 / AL21 / ALM2(T) / ALE12	ALE12
ALE31	6	ALE12	ALE12	ALE12	ALE12	ALE12	ALE12	ALE12	ALE12	ALE12	ALE14 / HL-Eb18 / ALJ16 / ALMg11 / ALJ12(T) / AL2(T) / ARh2(T) / AKL19 / ALM2(T) / ALE12	ALE12
ALE9	6	ALE12	ALE12	ALE12	ALE12	ALE12	ALE12	ALE12	ALE12	ALE12	ALD1 / ALE14 / HL-Eb18 / ALJ16 / ALMg11 / ALJ12(T) / AL2(T) / ARh2(T) / AKL19 / AL21 / ALM2(T) / ALE12	ALE12
ALJ16	7	ALJ16	ALJ16	ALJ16	ALJ16	ALJ16	ALJ16	ALJ16	ALJ16	ALJ16	ALE14 / HL-Eb18 / ALJ16 / ALJ12(T) / AL2(T) / ARh2(T) / AKL19 / ALE12	ALJ16
ALJT	8	ALJT	ALJT	ALJT	ALJT	ALJT	ALJT	ALJT	ALJT	ALJT	ALJT	ALJT
ALJ1	9	ALJ1	ALJ1	ALJ1	ALJ1	ALJ1	ALJ1	ALJ1	ALJ1	ALJ1	ALJ1 / ALM2(T)	ALJ1
ALJ6	9	ALJ1	ALJ1	ALJ1	ALJ1	ALJ1	ALJ1	ALJ1	ALJ1	ALJ1	ALJ1 / ALM2(T)	ALJ1
ALJ7	9	ALJ1	ALJ1	ALJ1	ALJ1	ALJ1	ALJ1	ALJ1	ALJ1	ALJ1	ALJ1 / ALMg11 / ALM2(T)	ALJ1
AKL11	10	AKL11	AKL11	AKL11	AKL11	AKL11	AKL11	AKL11	AKL11	AKL11	ALD1 / HL-Eb18 / ALMg11 / ALJ12(T) / AL2(T) / AKL11 / ARh2(T) / AL21 / ALM2(T)	AKL11
AL21	12	AL21	AL21	AL21	AL21	AL21	AL21	HL-Eb18 / ALJ12(T) / AL21	AL21	AL21	ALD1 / ALE14 / HL-Eb18 / ALJ12(T) / AKL11 / ARh2(T) / AL21	AL21
ALJ20	12	AL21	AL21	AL21	AL21	AL21	AL21	HL-Eb18 / ALJ12(T) / AL21	AL21	AL21	ALD1 / ALE14 / HL-Eb18 / ALJ12(T) / AKL11 / ARh2(T) / AL21	AL21
ALJ21	12	AL21	AL21	AL21	AL21	AL21	AL21	HL-Eb18 / ALJ12(T) / AL21	AL21	AL21	ALD1 / ALE14 / HL-Eb18 / ALJ12(T) / AKL11 / ARh2(T) / AL21	AL21
HL-Eb18	13	HL-Eb18	HL-Eb18	HL-Eb18	HL-Eb18	HL-Eb18	HL-Eb18	HL-Eb18 / AL21	HL-Eb18	HL-Eb18	ALD1 / ALE14 / HL-Eb18 / ALJ16 / ALJ12(T) / AKL11 / ARh2(T) / AKL19 / AL21 / ALE12	HL-Eb18
K90mix	13	HL-Eb18	HL-Eb18	HL-Eb18	HL-Eb18	HL-Eb18	HL-Eb18	HL-Eb18	HL-Eb18	HL-Eb18	ALD1 / ALE14 / HL-Eb18 / ALJ16 / ALJ12(T) / AL2(T) / AKL11 / ARh2(T) / AKL19 / AL21 / ALM2(T) / ALE12	HL-Eb18
ALD1	15	ALD1	ALD1	ALD1	ALD1	ALD1	ALD1	ALD1	ALD1	ALD1	ALD1 / HL-Eb18 / ALJ12(T) / AKL11 / ARh2(T) / AKL19 / AL21	ALD1
ALJ10	15	ALD1	ALD1	ALD1	ALD1	ALD1	ALD1	ALD1	ALD1	ALD1	ALD1 / HL-Eb18 / ALJ12(T) / AKL11 / ARh2(T) / AKL19 / AL21	ALD1
ALJ3	15	ALD1	ALD1	ALD1	ALD1	ALD1	ALD1	ALD1	ALD1	ALD1	ALD1 / HL-Eb18 / ALJ12(T) / AKL11 / ARh2(T) / AKL19 / AL21	ALD1
ALE10	17	ALE10	ALE10	ALE10	ALE10 / HL17(T)	ALE10	ALE10	ALE10 / HL17(T)	ALE10	ALE10	ALJ24 / ALE10 / ALSr1 / HL17(T)	ALE10
ALE11	17	ALE10	ALE10	ALE10	ALE10 / HL17(T)	ALE10	ALE10	ALE10 / HL17(T)	ALE10	ALE10	ALJ24 / ALE10 / ALSr1 / HL17(T)	ALE10
ALE18	17	ALE10	ALE10	ALE10	ALE10 / HL17(T)	ALE10	ALE10	ALE10 / HL17(T)	ALE10	ALE10	ALJ24 / ALE10 / ALSr1 / HL17(T)	ALE10
ALE19	17	ALE10	ALE10	ALE10	ALE10 / HL17(T)	ALE10	ALE10	ALE10 / HL17(T)	ALE10 / HL17(T)	ALE10	ALJ24 / ALE10 / ALSr1 / HL17(T)	NA
ALE20	17	ALE10	ALE10	ALE10	ALE10 / HL17(T)	ALE10	ALE10	ALE10 / HL17(T)	ALE10	ALE10	ALJ24 / ALE10 / ALSr1 / HL17(T)	ALE10
ALE23	17	ALE10	ALE10	ALE10	ALE10 / HL17(T)	ALE10	ALE10	ALE10 / HL17(T)	ALE10	ALE10	ALJ24 / ALE10 / ALSr1 / HL17(T)	ALE10
ALgr3	17	ALE10	ALE10	ALE10	ALE10 / HL17(T)	ALE10	ALE10	ALE10 / HL17(T)	ALE10	ALE10	ALJ24 / ALE10 / ALSr1 / HL17(T)	ALE10
ALSr1	18	ALSr1	ALSr1	ALSr1	ALSr1	ALSr1	ALSr1	ALSr1	ALSr1	ALSr1	ALJ24 / ALE10 / ALSr1 / HL17(T)	ALSr1
ALJ24	19	ALJ24	ALJ24	ALJ24	ALJ24	ALJ24	ALJ24	ALJ24	ALJ24	ALJ24	ALJ24 / ALE10 / ALSr1 / HL17(T)	ALJ24
ALJ17	22	ALJ17	ALJ17	ALJ17	ALJ17	ALJ17	ALJ17	ALJ17 / HL-EbGr7(T)	ALJ17	ALJ17	ALJ17 / HL-EbGr7(T)	ALJ17
AKL10	1 (Tv. versutus)	AL2(T)	AL2(T)	AL2(T)	AL2(T) / ALM2(T)	AL2(T) / ALM2(T)	AL2(T)	AL2(T) / ALM2(T)	AL2(T) / ALM2(T)	AL2(T)	ALE14 / ALMg11 / ALJ12(T) / AL2(T) / AKL11 / AKL19 / ALM2(T) / ALE12	AL2(T) / ALM2(T)
AKL12	1 (Tv. versutus)	AL2(T)	AL2(T)	NA	AL2(T) / ALM2(T)	AL2(T)	AL2(T)	AL2(T) / ALM2(T)	AL2(T) / ALM2(T)	AL2(T)	ALE14 / ALMg11 / AL2(T) / AKL11 / ALJT / AKL19 / ALM2(T) / ALE12	AL2(T) / ALM2(T)
AKL3	1 (Tv. versutus)	AL2(T)	AL2(T)	NA	AL2(T) / ALM2(T)	AL2(T) / ALM2(T)	AL2(T)	AL2(T) / ALM2(T)	AL2(T) / ALM2(T)	AL2(T)	ALE14 / HL-Eb18 / ALMg11 / ALJ12(T) / AL2(T) / AKL11 / AKL19 / ALM2(T) / ALE12	AL2(T) / ALM2(T)
AKL6	1 (Tv. versutus)	AL2(T)	AL2(T)	AL2(T)	AL2(T) / ALM2(T)	AL2(T)	AL2(T)	AL2(T) / ALM2(T)	AL2(T) / ALM2(T)	AL2(T)	ALD1 / ALE14 / HL-Eb18 / ALJ16 / ALMg11 / ALJ12(T) / AL2(T) / AKL11 / AKL19 / ALM2(T) / ALE12	AL2(T) / ALM2(T)
AKL7	1 (Tv. versutus)	AL2(T)	AL2(T)	AL2(T)	AL2(T) / ALM2(T)	AL2(T)	AL2(T)	AL2(T) / ALM2(T)	AL2(T) / ALM2(T)	AL2(T)	ALE14 / HL-Eb18 / ALJ16 / ALMg11 / ALJ12(T) / AL2(T) / AKL11 / AKL19 / ALM2(T) / ALE12	AL2(T) / ALM2(T)
AKL8	1 (Tv. versutus)	AL2(T)	AL2(T)	AL2(T)	AL2(T) / ALM2(T)	AL2(T)	AL2(T)	AL2(T) / ALM2(T)	AL2(T) / ALM2(T)	AL2(T)	ALE14 / ALMg11 / AL2(T) / AKL11 / AKL19 / ALM2(T) / ALE12	AL2(T) / ALM2(T)
AKL9	1 (Tv. versutus)	AL2(T)	AL2(T)	NA	AL2(T) / ALM2(T)	AL2(T) / ALM2(T)	AL2(T)	AL2(T) / ALM2(T)	AL2(T) / ALM2(T)	AL2(T)	ALE14 / HL-Eb18 / ALJ16 / ALMg11 / ALJ12(T) / AL2(T) / AKL11 / AKL19 / ALM2(T) / ALE12	AL2(T) / ALM2(T)
AL2(T)	1 (Tv. versutus)	AL2(T)	AL2(T)	AL2(T)	AL2(T) / ALM2(T)	AL2(T)	AL2(T)	AL2(T) / ALM2(T)	AL2(T) / ALM2(T)	AL2(T)	ALE14 / ALJ16 / ALMg11 / ALJ12(T) / AL2(T) / AKL11 / AKL19 / ALM2(T) / ALE12	AL2(T) / ALM2(T)
ALMg13.2	1 (Tv. versutus)	AL2(T)	AL2(T)	AL2(T)	AL2(T) / ALM2(T)	AL2(T)	AL2(T)	AL2(T) / ALM2(T)	AL2(T) / ALM2(T)	AL2(T)	ALE14 / ALMg11 / AL2(T) / AKL11 / AKL19 / ALM2(T) / ALE12	ALMg11 / AL2(T) / ALM2(T)
ALMg2	1 (Tv. versutus)	AL2(T)	AL2(T)	AL2(T)	AL2(T) / ALM2(T)	AL2(T) / ALM2(T)	AL2(T)	AL2(T) / ALM2(T)	AL2(T) / ALM2(T)	AL2(T)	ALE14 / ALMg11 / ALJ12(T) / AL2(T) / AKL11 / AKL19 / ALM2(T) / ALE12	AL2(T) / ALM2(T)
ALMg3	1 (Tv. versutus)	AL2(T)	AL2(T)	AL2(T)	AL2(T) / ALM2(T)	AL2(T)	AL2(T)	AL2(T) / ALM2(T)	AL2(T) / ALM2(T)	AL2(T)	ALE14 / ALMg11 / ALJ12(T) / AL2(T) / AKL11 / AKL19 / ALM2(T) / ALE12	AL2(T)
ALMg9	1 (Tv. versutus)	AL2(T)	AL2(T)	AL2(T)	AL2(T) / ALM2(T)	AL2(T)	AL2(T)	AL2(T) / ALM2(T)	AL2(T) / ALM2(T)	AL2(T)	ALE14 / HL-Eb18 / ALJ16 / ALMg11 / ALJ12(T) / AL2(T) / AKL11 / AKL19 / ALM2(T) / ALE12	AL2(T) / ALM2(T)
AL5	11 (Tv. nitratis)	ALJ12(T)	ALJ12(T)	ALJ12(T)	ALJ12(T)	ALJ12(T)	ALJ12(T)	ALJ12(T) / AL21	ALJ12(T)	ALJ12(T)	ALD1 / ALE14 / HL-Eb18 / ALJ16 / ALJ12(T) / AL2(T) / AKL11 / ARh2(T) / AKL19 / AL21 / ALM2(T) / ALE12	ALJ12(T)
ALgr1	11 (Tv. nitratis)	ALJ12(T)	ALJ12(T)	ALJ12(T)	ALJ12(T)	ALJ12(T)	ALJ12(T)	ALJ12(T) / AL21	ALJ12(T)	ALJ12(T)	ALD1 / ALE14 / HL-Eb18 / ALJ16 / ALJ12(T) / AL2(T) / AKL11 / ARh2(T) / AKL19 / AL21 / ALM2(T) / ALE12	ALJ12(T)
ALJ11	11 (Tv. nitratis)	ALJ12(T)	ALJ12(T)	ALJ12(T)	ALJ12(T)	ALJ12(T)	ALJ12(T)	ALJ12(T) / AL21	ALJ12(T)	ALJ12(T)	ALD1 / ALE14 / HL-Eb18 / ALJ16 / ALJ12(T) / AL2(T) / AKL11 / ARh2(T) / AKL19 / AL21 / ALM2(T) / ALE12	ALJ12(T)
ALJ12(T)	11 (Tv. nitratis)	ALJ12(T)	ALJ12(T)	ALJ12(T)	ALJ12(T)	ALJ12(T)	ALJ12(T)	ALJ12(T) / AL21	ALJ12(T)	ALJ12(T)	ALD1 / ALE14 / HL-Eb18 / ALJ16 / ALJ12(T) / AL2(T) / AKL11 / ARh2(T) / AKL19 / AL21 / ALM2(T) / ALE12	ALJ12(T)
ALJ15	11 (Tv. nitratis)	ALJ12(T)	ALJ12(T)	ALJ12(T)	ALJ12(T)	ALJ12(T)	ALJ12(T)	ALJ12(T) / AL21	ALJ12(T)	ALJ12(T)	ALD1 / ALE14 / HL-Eb18 / ALJ16 / ALJ12(T) / AL2(T) / AKL11 / ARh2(T) / AKL19 / AL21 / ALM2(T) / ALE12	ALJ12(T)
ALJ2	11 (Tv. nitratis)	ALJ12(T)	ALJ12(T)	ALJ12(T)	ALJ12(T)	ALJ12(T)	ALJ12(T)	ALJ12(T) / AL21	ALJ12(T)	ALJ12(T)	ALD1 / ALE14 / HL-Eb18 / ALJ16 / ALJ12(T) / AL2(T) / AKL11 / ARh2(T) / AKL19 / AL21 / ALM2(T) / ALE12	ALJ12(T)
ALJ4	11 (Tv. nitratis)	ALJ12(T)	ALJ12(T)	ALJ12(T)	ALJ12(T)	ALJ12(T)	ALJ12(T)	ALJ12(T) / AL21	ALJ12(T)	ALJ12(T)	ALD1 / ALE14 / HL-Eb18 / ALJ16 / ALJ12(T) / AL2(T) / AKL11 / ARh2(T) / AKL19 / AL21 / ALM2(T) / ALE12	ALJ12(T)
ALJ5	11 (Tv. nitratis)	ALJ12(T)	ALJ12(T)	ALJ12(T)	ALJ12(T)	ALJ12(T)	ALJ12(T)	ALJ12(T) / AL21	ALJ12(T)	ALJ12(T)	ALD1 / ALE14 / HL-Eb18 / ALJ16 / ALJ12(T) / AL2(T) / AKL11 / ARh2(T) / AKL19 / AL21 / ALM2(T) / ALE12	ALJ12(T)
ALJ8	11 (Tv. nitratis)	ALJ12(T)	ALJ12(T)	ALJ12(T)	ALJ12(T)	ALJ12(T)	ALJ12(T)	ALJ12(T) / AL21	ALJ12(T)	ALJ12(T)	ALD1 / ALE14 / HL-Eb18 / ALJ16 / ALJ12(T) / AL2(T) / AKL11 / ARh2(T) / AKL19 / AL21 / ALM2(T) / ALE12	ALJ12(T)
ALJ9	11 (Tv. nitratis)	ALJ12(T)	ALJ12(T)	ALJ12(T)	ALJ12(T)	ALJ12(T)	ALJ12(T)	ALJ12(T) / AL21	ALJ12(T)	ALJ12(T)	ALD1 / ALE14 / HL-Eb18 / ALJ16 / ALJ12(T) / AL2(T) / AKL11 / ARh2(T) / AKL19 / AL21 / ALM2(T) / ALE12	ALJ12(T)
ALRh	11 (Tv. nitratis)	ALJ12(T)	ALJ12(T)	ALJ12(T)	ALJ12(T)	ALJ12(T)	ALJ12(T)	ALJ12(T) / AL21	ALJ12(T)	ALJ12(T)	ALD1 / ALE14 / HL-Eb18 / ALJ16 / ALJ12(T) / AL2(T) / AKL11 / ARh2(T) / AKL19 / AL21 / ALM2(T) / ALE12	ALJ12(T)
ARh4	11 (Tv. nitratis)	ALJ12(T)	ALJ12(T)	ALJ12(T)	ALJ12(T)	ALJ12(T)	ALJ12(T)	ALJ12(T) / AL21	ALJ12(T)	ALJ12(T)	ALD1 / ALE14 / HL-Eb18 / ALJ16 / ALMg11 / ALJ12(T) / AL2(T) / AKL11 / ARh2(T) / AKL19 / AL21 / ALM2(T) / ALE12	HL-Eb18 / ALJ12(T)
ARh2(T)	14 (Tv. thiocyanoxidans)	ARh2(T)	ARh2(T)	ARh2(T)	ARh2(T)	ARh2(T)	ARh2(T)	ARh2(T)	ARh2(T)	ARh2(T)	ALD1 / ALE14 / HL-Eb18 / ALJ16 / ALJ12(T) / AKL11 / ARh2(T) / AKL19 / AL21 / ALE12	ARh2(T)
ARh3	14 (Tv. thiocyanoxidans)	ARh2(T)	ARh2(T)	ARh2(T)	ARh2(T)	ARh2(T)	ARh2(T)	ARh2(T)	ARh2(T)	ARh2(T)	ALD1 / ALE14 / HL-Eb18 / ALJ16 / ALJ12(T) / AKL11 / ARh2(T) / AKL19 / AL21 / ALE12	ARh2(T)
ARh5	14 (Tv. thiocyanoxidans)	ARh2(T)	ARh2(T)	ARh2(T)	ARh2(T)	ARh2(T)	ARh2(T)	ARh2(T)	ARh2(T)	ARh2(T)	ALD1 / ALE14 / HL-Eb18 / ALJ16 / ALJ12(T) / AKL11 / ARh2(T) / AKL19 / AL21 / ALE12	ARh2(T)
AKL17	16 (Tv. halophilus)	HL17(T)	HL17(T)	HL17(T)	ALE10 / HL17(T)	HL17(T)	HL17(T)	ALE10 / HL17(T)	HL17(T)	HL17(T)	ALJ24 / ALE10 / ALSr1 / HL17(T)	HL17(T)
ALgr5	16 (Tv. halophilus)	HL17(T)	HL17(T)	HL17(T)	ALE10 / HL17(T)	HL17(T)	HL17(T)	ALE10 / HL17(T)	HL17(T)	HL17(T)	ALJ24 / ALE10 / ALSr1 / HL17(T)	ALE10 / HL17(T)
ALR17-21	16 (Tv. halophilus)	HL17(T)	HL17(T)	HL17(T)	ALE10 / HL17(T)	HL17(T)	HL17(T)	ALE10 / HL17(T)	ALE10 / HL17(T)	HL17(T)	ALJ24 / ALE10 / ALSr1 / HL17(T)	HL17(T)
HL17(T)	16 (Tv. halophilus)	HL17(T)	HL17(T)	HL17(T)	ALE10 / HL17(T)	HL17(T)	HL17(T)	ALE10 / HL17(T)	HL17(T)	HL17(T)	ALJ24 / ALE10 / ALSr1 / HL17(T)	HL17(T)
ALM2(T)	2 (Tv. jannaschii)	ALM2(T)	ALM2(T)	ALM2(T)	AL2(T) / ALM2(T)	ALM2(T)	ALM2(T)	AL2(T) / ALM2(T)	AL2(T) / ALM2(T)	ALM2(T)	ALJ1 / ALE14 / ALMg11 / ALJ12(T) / AL2(T) / AKL11 / AKL19 / ALM2(T) / ALE12	AL2(T) / ALM2(T)
ALEN2(T)	20 (Tv. nitratireducens)	ALEN2(T)	ALEN2(T)	ALEN2(T)	ALEN2(T)	ALEN2(T)	ALEN2(T)	ALEN2(T)	ALEN2(T)	ALEN2(T)	ALEN2(T) / ARh1(T)	ALEN2(T)
ARh1(T)	21 (Tv. paradoxus)	ARh1(T)	ARh1(T)	ARh1(T)	ARh1(T)	ARh1(T)	ARh1(T)	ARh1(T)	ARh1(T)	ARh1(T)	ALEN2(T) / ARh1(T)	ARh1(T)
HL-EbGr7(T)	23 (Tv. sulfidiphilus)	HL-EbGr7(T)	HL-EbGr7(T)	HL-EbGr7(T)	HL-EbGr7(T)	HL-EbGr7(T)	HL-EbGr7(T)	ALJ17 / HL-EbGr7(T)	HL-EbGr7(T)	HL-EbGr7(T)	ALJ17 / HL-EbGr7(T)	HL-EbGr7(T)
ALJD(T)	24 (Tv. denitrificans)	ALJD(T)	ALJD(T)	ALJD(T)	ALJD(T)	ALJD(T)	ALJD(T)	ALJD(T)	ALJD(T)	ALJD(T)	ALJD(T)	ALJD(T)
ARhD1(T)	25 (Tv. thiocyanodenitrificans)	ARhD1(T)	ARhD1(T)	ARhD1(T)	ARhD1(T)	ARhD1(T)	ARhD1(T)	ARhD1(T)	ARhD1(T)	ARhD1(T)	ARhD1(T)	ARhD1(T)
