# Supplementary material for: Genomic diversity within the haloalkaliphilic genus Thioalkalivibrio
Source: PLoS One. 2017 Mar 10;12(3):e0173517. doi: 10.1371/journal.pone.0173517 (PMC5345834; doi:10.1371/journal.pone.0173517)
Supplement: S9 Table — (XLSX) [file pone.0173517.s010.xlsx]

## Sheet: Nucleotide-based GBDP distance 
S9 Table. Nucleotide- and amino acid-based GBDP distance matrix
	Table 1: Nucleotide-based GBDP distance matrix
	Table 2: Amino acid-based GBDP distance matrix
Strains	ALJ24	ALE6	ALE21	AKL10	ALMg13-2	ALE22	ALJ1	AKL9	ALJ17	ALJ20	AKL3	ALD1	ALJ2	ALE9	ALE14	AL5	ALE23	HL-Eb18	ALJ7	ALJ16	ALE10	ALE27	ARh5	ALE20	ARh3	ALMg11	ALSr1	ALE16	ALJD(T)	ALMg9	ALJ11	ALJ5	ALE30	ALMg2	ALE11	ALJ12(T)	AKL6	ALgr5	ALE17	ALJ4	AKL17	ALEN2(T)	ALE28	ALJ8	ARh1(T)	ALJ10	K90mix	AL2(T)	ALMg3
ALJ24	0	0.200649	0.200478	0.203775	0.203206	0.20045	0.209378	0.204303	0.227104	0.202693	0.204298	0.20347	0.20421	0.197536	0.201003	0.203652	0.115236	0.204822	0.208108	0.201361	0.113389	0.200551	0.201387	0.115285	0.202704	0.203686	0.149627	0.199125	0.230643	0.203649	0.203433	0.20365	0.198899	0.203272	0.114148	0.203456	0.204016	0.1216	0.198165	0.203694	0.124145	0.233044	0.199975	0.203166	0.231068	0.203467	0.204298	0.204912	0.204377
ALE6	0.200649	0	0.114782	0.129074	0.129313	0.114782	0.159873	0.129311	0.226034	0.176836	0.129306	0.17602	0.174313	0.114187	0.00105533	0.176431	0.198037	0.172568	0.157372	0.152827	0.19679	0.114827	0.17469	0.197918	0.175789	0.132941	0.201654	0.11081	0.222329	0.130229	0.176495	0.176428	0.114515	0.130589	0.198084	0.176784	0.127599	0.199967	0.1141	0.176487	0.198317	0.221938	0.113367	0.176804	0.221163	0.176049	0.17199	0.131175	0.130319
ALE21	0.200478	0.114782	0	0.140264	0.139702	0.0223395	0.15671	0.138982	0.227392	0.168354	0.138957	0.17305	0.16774	0.0227744	0.11483	0.167475	0.199216	0.171011	0.154622	0.140022	0.199152	0.0222953	0.168205	0.19822	0.169164	0.141406	0.202877	0.027939	0.226658	0.14079	0.168122	0.167452	0.0212988	0.139775	0.199651	0.168465	0.139633	0.200677	0.024736	0.167519	0.201955	0.226655	0.0219975	0.168474	0.218615	0.173054	0.169454	0.141415	0.140528
AKL10	0.203775	0.129074	0.140264	0	0.0274596	0.140639	0.160413	0.025278	0.230497	0.180047	0.0252513	0.183571	0.181108	0.139548	0.129012	0.183026	0.204085	0.179782	0.159561	0.160486	0.203352	0.140638	0.181631	0.204255	0.180018	0.0766507	0.206963	0.140405	0.229752	0.0323093	0.180547	0.182984	0.140597	0.0236093	0.203329	0.180788	0.0354775	0.204198	0.140395	0.183031	0.202074	0.22684	0.1401	0.180763	0.225257	0.183588	0.176155	0.032012	0.0298076
ALMg13-2	0.203206	0.129313	0.139702	0.0274596	0	0.139743	0.160155	0.029066	0.23113	0.181305	0.0290535	0.183051	0.180804	0.138334	0.129172	0.182841	0.204187	0.177159	0.158819	0.159399	0.204396	0.13979	0.181492	0.20384	0.181306	0.0720118	0.206366	0.138347	0.227043	0.0328702	0.181997	0.182766	0.140233	0.0221565	0.202147	0.182246	0.0381961	0.201144	0.139879	0.182824	0.202075	0.22521	0.137601	0.182187	0.223274	0.183079	0.178098	0.0321763	0.0301438
ALE22	0.20045	0.114782	0.0223395	0.140639	0.139743	0	0.157746	0.139785	0.226215	0.169568	0.139718	0.172975	0.167505	0.0235787	0.114827	0.168735	0.198621	0.172389	0.154364	0.141944	0.198859	0.00012934	0.168079	0.198733	0.168159	0.141759	0.202713	0.0277763	0.221031	0.14135	0.166654	0.168704	0.0223858	0.140306	0.198984	0.167157	0.140042	0.200486	0.0257929	0.168773	0.201413	0.227145	0.0216237	0.167156	0.21839	0.172982	0.171917	0.141697	0.140964
ALJ1	0.209378	0.159873	0.15671	0.160413	0.160155	0.157746	0	0.160736	0.234594	0.18231	0.160701	0.185313	0.185428	0.15595	0.159061	0.183238	0.207655	0.183737	0.0268618	0.168096	0.207861	0.157799	0.184397	0.208205	0.183863	0.162272	0.210374	0.15649	0.229396	0.163021	0.184871	0.183027	0.157536	0.159918	0.210135	0.185143	0.162677	0.210154	0.156837	0.1832	0.210841	0.229847	0.156651	0.185052	0.225397	0.185266	0.182623	0.162228	0.16236
AKL9	0.204303	0.129311	0.138982	0.025278	0.029066	0.139785	0.160736	0	0.233018	0.181958	0.000197459	0.183522	0.181964	0.139254	0.129248	0.181742	0.203361	0.178184	0.16031	0.161406	0.202814	0.139854	0.182438	0.202035	0.181404	0.0740294	0.204342	0.139067	0.232014	0.0329477	0.182012	0.181663	0.139523	0.0260055	0.204007	0.182208	0.0368816	0.203204	0.139413	0.181728	0.201888	0.227621	0.138768	0.182142	0.225715	0.183544	0.17537	0.0323441	0.030602
ALJ17	0.227104	0.226034	0.227392	0.230497	0.23113	0.226215	0.234594	0.233018	0	0.226995	0.232995	0.224296	0.228728	0.226602	0.226007	0.227939	0.235812	0.226838	0.233134	0.231266	0.236121	0.226463	0.230619	0.234848	0.230413	0.228894	0.230258	0.22821	0.185556	0.231183	0.228314	0.227939	0.228051	0.230327	0.234812	0.228241	0.232733	0.232681	0.227063	0.227938	0.231709	0.222627	0.228025	0.228197	0.221315	0.224285	0.224622	0.232034	0.231655
ALJ20	0.202693	0.176836	0.168354	0.180047	0.181305	0.169568	0.18231	0.181958	0.226995	0	0.181951	0.10047	0.0628568	0.169208	0.176439	0.0635954	0.201513	0.0633632	0.180924	0.161992	0.201473	0.169551	0.0975462	0.201827	0.0975388	0.18325	0.205973	0.167922	0.225399	0.181936	0.0628386	0.0636224	0.168197	0.181069	0.201187	0.0630214	0.181045	0.201551	0.169785	0.0636215	0.201051	0.225233	0.167184	0.063215	0.21985	0.100493	0.0647625	0.182211	0.182432
AKL3	0.204298	0.129306	0.138957	0.0252513	0.0290535	0.139718	0.160701	0.000197459	0.232995	0.181951	0	0.183545	0.18194	0.139211	0.129256	0.181733	0.20331	0.178193	0.160131	0.161334	0.202795	0.139778	0.182449	0.202088	0.181397	0.0740224	0.204376	0.139084	0.232014	0.0329443	0.182024	0.181653	0.139491	0.0259975	0.204002	0.1822	0.0368387	0.203259	0.139384	0.181717	0.201938	0.227749	0.13869	0.182142	0.225747	0.183569	0.175356	0.0323329	0.0306109
ALD1	0.20347	0.17602	0.17305	0.183571	0.183051	0.172975	0.185313	0.183522	0.224296	0.10047	0.183545	0	0.101914	0.173363	0.176322	0.101656	0.205662	0.108734	0.184894	0.167087	0.205235	0.173006	0.10256	0.205171	0.103034	0.182513	0.209136	0.17147	0.227484	0.183236	0.101005	0.101678	0.171068	0.183431	0.205091	0.101224	0.182281	0.208204	0.170847	0.101688	0.205933	0.222397	0.170552	0.101229	0.222475	6.69453e-05	0.108933	0.182929	0.184271
ALJ2	0.20421	0.174313	0.16774	0.181108	0.180804	0.167505	0.185428	0.181964	0.228728	0.0628568	0.18194	0.101914	0	0.165659	0.174756	0.0138292	0.203753	0.0784613	0.182476	0.161892	0.203844	0.16753	0.0953247	0.203128	0.094583	0.182471	0.205164	0.164353	0.232147	0.181646	0.0132029	0.0138663	0.167714	0.182231	0.204387	0.0133368	0.181881	0.203525	0.167696	0.0139131	0.205026	0.224182	0.166456	0.01335	0.221746	0.101941	0.0698833	0.182858	0.182921
ALE9	0.197536	0.114187	0.0227744	0.139548	0.138334	0.0235787	0.15595	0.139254	0.226602	0.169208	0.139211	0.173363	0.165659	0	0.114557	0.167136	0.19872	0.168874	0.153089	0.140159	0.199111	0.023541	0.16872	0.196901	0.170216	0.140349	0.202875	0.0279109	0.225421	0.139939	0.168506	0.167052	0.0213227	0.139009	0.19821	0.169001	0.139826	0.200081	0.0244054	0.167118	0.200407	0.222888	0.0239315	0.168957	0.214951	0.173345	0.171995	0.141203	0.140883
ALE14	0.201003	0.00105533	0.11483	0.129012	0.129172	0.114827	0.159061	0.129248	0.226007	0.176439	0.129256	0.176322	0.174756	0.114557	0	0.176498	0.198076	0.173018	0.157398	0.153056	0.197039	0.114919	0.174605	0.198004	0.175875	0.132901	0.201621	0.110665	0.222487	0.130071	0.176634	0.176495	0.114566	0.130498	0.19824	0.176946	0.127516	0.199763	0.114207	0.176554	0.198247	0.2217	0.113504	0.176935	0.220864	0.176353	0.172464	0.13113	0.130381
AL5	0.203652	0.176431	0.167475	0.183026	0.182841	0.168735	0.183238	0.181742	0.227939	0.0635954	0.181733	0.101656	0.0138292	0.167136	0.176498	0	0.202454	0.0786026	0.179803	0.165081	0.203761	0.168744	0.0947245	0.201772	0.0939385	0.183712	0.205173	0.167973	0.229963	0.183498	0.0153754	4.42972e-05	0.168585	0.182284	0.203064	0.0154657	0.18226	0.202456	0.16939	0.000290613	0.203442	0.224694	0.168098	0.0154933	0.222049	0.101675	0.0704898	0.183241	0.182883
ALE23	0.115236	0.198037	0.199216	0.204085	0.204187	0.198621	0.207655	0.203361	0.235812	0.201513	0.20331	0.205662	0.203753	0.19872	0.198076	0.202454	0	0.205427	0.206694	0.199751	0.022659	0.198753	0.202541	0.021586	0.20406	0.204599	0.111495	0.198013	0.237416	0.204341	0.203362	0.202453	0.19805	0.204167	0.0281896	0.203456	0.204529	0.0555579	0.196417	0.202462	0.0555242	0.231327	0.197274	0.203449	0.229804	0.205634	0.204839	0.204423	0.205473
HL-Eb18	0.204822	0.172568	0.171011	0.179782	0.177159	0.172389	0.183737	0.178184	0.226838	0.0633632	0.178193	0.108734	0.0784613	0.168874	0.173018	0.0786026	0.205427	0	0.181794	0.166475	0.204686	0.172471	0.105143	0.205908	0.105027	0.179972	0.20806	0.168388	0.2256	0.178001	0.078144	0.0786413	0.172435	0.178619	0.206259	0.0783097	0.178279	0.205476	0.172351	0.0786444	0.204813	0.225513	0.168586	0.0782897	0.219705	0.108738	0.0310924	0.179865	0.179937
ALJ7	0.208108	0.157372	0.154622	0.159561	0.158819	0.154364	0.0268618	0.16031	0.233134	0.180924	0.160131	0.184894	0.182476	0.153089	0.157398	0.179803	0.206694	0.181794	0	0.166047	0.207054	0.154435	0.182852	0.207512	0.181355	0.163353	0.209687	0.153773	0.226293	0.161607	0.182616	0.179563	0.155232	0.159046	0.208458	0.182709	0.160754	0.209627	0.154946	0.179794	0.209609	0.225647	0.153456	0.182689	0.225214	0.184853	0.181348	0.161742	0.161654
ALJ16	0.201361	0.152827	0.140022	0.160486	0.159399	0.141944	0.168096	0.161406	0.231266	0.161992	0.161334	0.167087	0.161892	0.140159	0.153056	0.165081	0.199751	0.166475	0.166047	0	0.19751	0.141943	0.164147	0.199577	0.165728	0.161002	0.204564	0.140036	0.230147	0.160747	0.163947	0.165046	0.141215	0.160228	0.200803	0.164074	0.160632	0.199752	0.140915	0.165089	0.201884	0.223675	0.139797	0.164056	0.21962	0.167073	0.167407	0.162275	0.162381
ALE10	0.113389	0.19679	0.199152	0.203352	0.204396	0.198859	0.207861	0.202814	0.236121	0.201473	0.202795	0.205235	0.203844	0.199111	0.197039	0.203761	0.022659	0.204686	0.207054	0.19751	0	0.199011	0.202647	0.0221273	0.203763	0.204236	0.111453	0.197907	0.232163	0.205305	0.20401	0.203847	0.198337	0.204921	0.0277957	0.204097	0.205018	0.0547102	0.198459	0.203783	0.0553352	0.233003	0.199573	0.204093	0.228972	0.205227	0.204632	0.205576	0.206191
ALE27	0.200551	0.114827	0.0222953	0.140638	0.13979	0.00012934	0.157799	0.139854	0.226463	0.169551	0.139778	0.173006	0.16753	0.023541	0.114919	0.168744	0.198753	0.172471	0.154435	0.141943	0.199011	0	0.168191	0.198767	0.168193	0.141809	0.202811	0.0278117	0.221575	0.14143	0.166727	0.168712	0.022411	0.140321	0.199074	0.167173	0.140034	0.20057	0.0258707	0.16878	0.201469	0.227342	0.0215771	0.16718	0.218637	0.173001	0.171942	0.141722	0.140969
ARh5	0.201387	0.17469	0.168205	0.181631	0.181492	0.168079	0.184397	0.182438	0.230619	0.0975462	0.182449	0.10256	0.0953247	0.16872	0.174605	0.0947245	0.202541	0.105143	0.182852	0.164147	0.202647	0.168191	0	0.201704	0.0147889	0.183423	0.204989	0.168443	0.225627	0.182166	0.0956609	0.0947404	0.167739	0.180825	0.204172	0.095854	0.181615	0.204321	0.167941	0.0947657	0.203576	0.224177	0.166863	0.0958536	0.220104	0.102563	0.103919	0.18183	0.182612
ALE20	0.115285	0.197918	0.19822	0.204255	0.20384	0.198733	0.208205	0.202035	0.234848	0.201827	0.202088	0.205171	0.203128	0.196901	0.198004	0.201772	0.021586	0.205908	0.207512	0.199577	0.0221273	0.198767	0.201704	0	0.202791	0.20525	0.114187	0.19844	0.232983	0.204035	0.203534	0.201848	0.198281	0.203163	0.0271843	0.203641	0.204695	0.0545014	0.197797	0.201798	0.0553205	0.233427	0.197661	0.203635	0.231894	0.205148	0.205771	0.203447	0.205003
ARh3	0.202704	0.175789	0.169164	0.180018	0.181306	0.168159	0.183863	0.181404	0.230413	0.0975388	0.181397	0.103034	0.094583	0.170216	0.175875	0.0939385	0.20406	0.105027	0.181355	0.165728	0.203763	0.168193	0.0147889	0.202791	0	0.183658	0.205048	0.169703	0.227468	0.180939	0.0951457	0.0939675	0.168946	0.180587	0.205094	0.0953867	0.181856	0.203817	0.168823	0.0939856	0.202674	0.224651	0.167715	0.0953993	0.224078	0.103038	0.104192	0.182041	0.183056
ALMg11	0.203686	0.132941	0.141406	0.0766507	0.0720118	0.141759	0.162272	0.0740294	0.228894	0.18325	0.0740224	0.182513	0.182471	0.140349	0.132901	0.183712	0.204599	0.179972	0.163353	0.161002	0.204236	0.141809	0.183423	0.20525	0.183658	0	0.204689	0.139767	0.235997	0.0713643	0.183183	0.183682	0.141424	0.0738899	0.204764	0.183689	0.0754816	0.205323	0.140583	0.183735	0.204677	0.226864	0.140248	0.183648	0.225711	0.182518	0.180701	0.0713481	0.0723115
ALSr1	0.149627	0.201654	0.202877	0.206963	0.206366	0.202713	0.210374	0.204342	0.230258	0.205973	0.204376	0.209136	0.205164	0.202875	0.201621	0.205173	0.111495	0.20806	0.209687	0.204564	0.111453	0.202811	0.204989	0.114187	0.205048	0.204689	0	0.202469	0.226594	0.205611	0.205232	0.204898	0.203612	0.206052	0.111452	0.205283	0.206085	0.113356	0.20252	0.205182	0.113734	0.233416	0.202745	0.205261	0.232694	0.209122	0.207357	0.205069	0.2064
ALE16	0.199125	0.11081	0.027939	0.140405	0.138347	0.0277763	0.15649	0.139067	0.22821	0.167922	0.139084	0.17147	0.164353	0.0279109	0.110665	0.167973	0.198013	0.168388	0.153773	0.140036	0.197907	0.0278117	0.168443	0.19844	0.169703	0.139767	0.202469	0	0.22295	0.139491	0.166779	0.167924	0.0272991	0.139595	0.198751	0.167124	0.138965	0.199232	0.0248549	0.167974	0.200139	0.227131	0.0287021	0.167131	0.21706	0.171469	0.169187	0.140706	0.140481
ALJD(T)	0.230643	0.222329	0.226658	0.229752	0.227043	0.221031	0.229396	0.232014	0.185556	0.225399	0.232014	0.227484	0.232147	0.225421	0.222487	0.229963	0.237416	0.2256	0.226293	0.230147	0.232163	0.221575	0.225627	0.232983	0.227468	0.235997	0.226594	0.22295	0	0.22854	0.228083	0.229963	0.225197	0.233422	0.23333	0.228087	0.230286	0.227691	0.225724	0.22996	0.229336	0.221788	0.225756	0.228019	0.217403	0.227484	0.227802	0.230185	0.231428
ALMg9	0.203649	0.130229	0.14079	0.0323093	0.0328702	0.14135	0.163021	0.0329477	0.231183	0.181936	0.0329443	0.183236	0.181646	0.139939	0.130071	0.183498	0.204341	0.178001	0.161607	0.160747	0.205305	0.14143	0.182166	0.204035	0.180939	0.0713643	0.205611	0.139491	0.22854	0	0.182834	0.183502	0.141082	0.0302777	0.20296	0.183135	0.0307913	0.206323	0.140548	0.183497	0.203682	0.226745	0.139109	0.183123	0.224027	0.183239	0.178382	0.0151267	0.0206543
ALJ11	0.203433	0.176495	0.168122	0.180547	0.181997	0.166654	0.184871	0.182012	0.228314	0.0628386	0.182024	0.101005	0.0132029	0.168506	0.176634	0.0153754	0.203362	0.078144	0.182616	0.163947	0.20401	0.166727	0.0956609	0.203534	0.0951457	0.183183	0.205232	0.166779	0.228083	0.182834	0	0.0154488	0.168139	0.181515	0.204224	5.22324e-05	0.181216	0.203156	0.168338	0.0153738	0.203959	0.222279	0.167835	9.49097e-05	0.220179	0.10102	0.0691781	0.182476	0.18278
ALJ5	0.20365	0.176428	0.167452	0.182984	0.182766	0.168704	0.183027	0.181663	0.227939	0.0636224	0.181653	0.101678	0.0138663	0.167052	0.176495	4.42972e-05	0.202453	0.0786413	0.179563	0.165046	0.203847	0.168712	0.0947404	0.201848	0.0939675	0.183682	0.204898	0.167924	0.229963	0.183502	0.0154488	0	0.168569	0.182217	0.203113	0.0155407	0.182226	0.202443	0.169391	5.26815e-05	0.203431	0.224693	0.168064	0.0155422	0.222047	0.101697	0.0705034	0.183219	0.182836
ALE30	0.198899	0.114515	0.0212988	0.140597	0.140233	0.0223858	0.157536	0.139523	0.228051	0.168197	0.139491	0.171068	0.167714	0.0213227	0.114566	0.168585	0.19805	0.172435	0.155232	0.141215	0.198337	0.022411	0.167739	0.198281	0.168946	0.141424	0.203612	0.0272991	0.225197	0.141082	0.168139	0.168569	0	0.14068	0.19941	0.168547	0.13999	0.200179	0.0248516	0.168625	0.201202	0.226899	0.0214537	0.168503	0.216311	0.171073	0.171481	0.140941	0.140675
ALMg2	0.203272	0.130589	0.139775	0.0236093	0.0221565	0.140306	0.159918	0.0260055	0.230327	0.181069	0.0259975	0.183431	0.182231	0.139009	0.130498	0.182284	0.204167	0.178619	0.159046	0.160228	0.204921	0.140321	0.180825	0.203163	0.180587	0.0738899	0.206052	0.139595	0.233422	0.0302777	0.181515	0.182217	0.14068	0	0.203992	0.181776	0.0362088	0.202878	0.140358	0.182268	0.202912	0.227835	0.139235	0.181724	0.224147	0.183455	0.175231	0.0299849	0.0279418
ALE11	0.114148	0.198084	0.199651	0.203329	0.202147	0.198984	0.210135	0.204007	0.234812	0.201187	0.204002	0.205091	0.204387	0.19821	0.19824	0.203064	0.0281896	0.206259	0.208458	0.200803	0.0277957	0.199074	0.204172	0.0271843	0.205094	0.204764	0.111452	0.198751	0.23333	0.20296	0.204224	0.203113	0.19941	0.203992	0	0.204311	0.203515	0.0550265	0.197906	0.203074	0.0558769	0.230739	0.198661	0.204309	0.231923	0.20508	0.203528	0.204758	0.205269
ALJ12(T)	0.203456	0.176784	0.168465	0.180788	0.182246	0.167157	0.185143	0.182208	0.228241	0.0630214	0.1822	0.101224	0.0133368	0.169001	0.176946	0.0154657	0.203456	0.0783097	0.182709	0.164074	0.204097	0.167173	0.095854	0.203641	0.0953867	0.183689	0.205283	0.167124	0.228087	0.183135	5.22324e-05	0.0155407	0.168547	0.181776	0.204311	0	0.181532	0.203286	0.16848	0.0154589	0.204082	0.222387	0.168116	0.000131188	0.220156	0.10124	0.0693442	0.18261	0.182996
AKL6	0.204016	0.127599	0.139633	0.0354775	0.0381961	0.140042	0.162677	0.0368816	0.232733	0.181045	0.0368387	0.182281	0.181881	0.139826	0.127516	0.18226	0.204529	0.178279	0.160754	0.160632	0.205018	0.140034	0.181615	0.204695	0.181856	0.0754816	0.206085	0.138965	0.230286	0.0307913	0.181216	0.182226	0.13999	0.0362088	0.203515	0.181532	0	0.204834	0.139816	0.182293	0.202997	0.225187	0.139098	0.181512	0.222864	0.18229	0.176738	0.0308021	0.0334817
ALgr5	0.1216	0.199967	0.200677	0.204198	0.201144	0.200486	0.210154	0.203204	0.232681	0.201551	0.203259	0.208204	0.203525	0.200081	0.199763	0.202456	0.0555579	0.205476	0.209627	0.199752	0.0547102	0.20057	0.204321	0.0545014	0.203817	0.205323	0.113356	0.199232	0.227691	0.206323	0.203156	0.202443	0.200179	0.202878	0.0550265	0.203286	0.204834	0	0.19877	0.202465	0.0172923	0.235108	0.198739	0.203284	0.231832	0.208197	0.208459	0.205907	0.206512
ALE17	0.198165	0.1141	0.024736	0.140395	0.139879	0.0257929	0.156837	0.139413	0.227063	0.169785	0.139384	0.170847	0.167696	0.0244054	0.114207	0.16939	0.196417	0.172351	0.154946	0.140915	0.198459	0.0258707	0.167941	0.197797	0.168823	0.140583	0.20252	0.0248549	0.225724	0.140548	0.168338	0.169391	0.0248516	0.140358	0.197906	0.16848	0.139816	0.19877	0	0.169434	0.199646	0.225004	0.0254536	0.168494	0.216526	0.170844	0.171816	0.141039	0.140181
ALJ4	0.203694	0.176487	0.167519	0.183031	0.182824	0.168773	0.1832	0.181728	0.227938	0.0636215	0.181717	0.101688	0.0139131	0.167118	0.176554	0.000290613	0.202462	0.0786444	0.179794	0.165089	0.203783	0.16878	0.0947657	0.201798	0.0939856	0.183735	0.205182	0.167974	0.22996	0.183497	0.0153738	5.26815e-05	0.168625	0.182268	0.203074	0.0154589	0.182293	0.202465	0.169434	0	0.203472	0.224705	0.168156	0.0154901	0.22205	0.101707	0.0705121	0.18324	0.182883
AKL17	0.124145	0.198317	0.201955	0.202074	0.202075	0.201413	0.210841	0.201888	0.231709	0.201051	0.201938	0.205933	0.205026	0.200407	0.198247	0.203442	0.0555242	0.204813	0.209609	0.201884	0.0553352	0.201469	0.203576	0.0553205	0.202674	0.204677	0.113734	0.200139	0.229336	0.203682	0.203959	0.203431	0.201202	0.202912	0.0558769	0.204082	0.202997	0.0172923	0.199646	0.203472	0	0.233976	0.199456	0.204077	0.230763	0.205923	0.206746	0.204314	0.205568
ALEN2(T)	0.233044	0.221938	0.226655	0.22684	0.22521	0.227145	0.229847	0.227621	0.222627	0.225233	0.227749	0.222397	0.224182	0.222888	0.2217	0.224694	0.231327	0.225513	0.225647	0.223675	0.233003	0.227342	0.224177	0.233427	0.224651	0.226864	0.233416	0.227131	0.221788	0.226745	0.222279	0.224693	0.226899	0.227835	0.230739	0.222387	0.225187	0.235108	0.225004	0.224705	0.233976	0	0.227966	0.222383	0.104112	0.222378	0.22034	0.227054	0.227992
ALE28	0.199975	0.113367	0.0219975	0.1401	0.137601	0.0216237	0.156651	0.138768	0.228025	0.167184	0.13869	0.170552	0.166456	0.0239315	0.113504	0.168098	0.197274	0.168586	0.153456	0.139797	0.199573	0.0215771	0.166863	0.197661	0.167715	0.140248	0.202745	0.0287021	0.225756	0.139109	0.167835	0.168064	0.0214537	0.139235	0.198661	0.168116	0.139098	0.198739	0.0254536	0.168156	0.199456	0.227966	0	0.168133	0.219214	0.170556	0.17065	0.140921	0.139939
ALJ8	0.203166	0.176804	0.168474	0.180763	0.182187	0.167156	0.185052	0.182142	0.228197	0.063215	0.182142	0.101229	0.01335	0.168957	0.176935	0.0154933	0.203449	0.0782897	0.182689	0.164056	0.204093	0.16718	0.0958536	0.203635	0.0953993	0.183648	0.205261	0.167131	0.228019	0.183123	9.49097e-05	0.0155422	0.168503	0.181724	0.204309	0.000131188	0.181512	0.203284	0.168494	0.0154901	0.204077	0.222383	0.168133	0	0.220139	0.101245	0.0693298	0.182601	0.18298
ARh1(T)	0.231068	0.221163	0.218615	0.225257	0.223274	0.21839	0.225397	0.225715	0.221315	0.21985	0.225747	0.222475	0.221746	0.214951	0.220864	0.222049	0.229804	0.219705	0.225214	0.21962	0.228972	0.218637	0.220104	0.231894	0.224078	0.225711	0.232694	0.21706	0.217403	0.224027	0.220179	0.222047	0.216311	0.224147	0.231923	0.220156	0.222864	0.231832	0.216526	0.22205	0.230763	0.104112	0.219214	0.220139	0	0.222459	0.222509	0.22478	0.227105
ALJ10	0.203467	0.176049	0.173054	0.183588	0.183079	0.172982	0.185266	0.183544	0.224285	0.100493	0.183569	6.69453e-05	0.101941	0.173345	0.176353	0.101675	0.205634	0.108738	0.184853	0.167073	0.205227	0.173001	0.102563	0.205148	0.103038	0.182518	0.209122	0.171469	0.227484	0.183239	0.10102	0.101697	0.171073	0.183455	0.20508	0.10124	0.18229	0.208197	0.170844	0.101707	0.205923	0.222378	0.170556	0.101245	0.222459	0	0.108944	0.182941	0.184288
K90mix	0.204298	0.17199	0.169454	0.176155	0.178098	0.171917	0.182623	0.17537	0.224622	0.0647625	0.175356	0.108933	0.0698833	0.171995	0.172464	0.0704898	0.204839	0.0310924	0.181348	0.167407	0.204632	0.171942	0.103919	0.205771	0.104192	0.180701	0.207357	0.169187	0.227802	0.178382	0.0691781	0.0705034	0.171481	0.175231	0.203528	0.0693442	0.176738	0.208459	0.171816	0.0705121	0.206746	0.22034	0.17065	0.0693298	0.222509	0.108944	0	0.177072	0.17911
AL2(T)	0.204912	0.131175	0.141415	0.032012	0.0321763	0.141697	0.162228	0.0323441	0.232034	0.182211	0.0323329	0.182929	0.182858	0.141203	0.13113	0.183241	0.204423	0.179865	0.161742	0.162275	0.205576	0.141722	0.18183	0.203447	0.182041	0.0713481	0.205069	0.140706	0.230185	0.0151267	0.182476	0.183219	0.140941	0.0299849	0.204758	0.18261	0.0308021	0.205907	0.141039	0.18324	0.204314	0.227054	0.140921	0.182601	0.22478	0.182941	0.177072	0	0.01912
ALMg3	0.204377	0.130319	0.140528	0.0298076	0.0301438	0.140964	0.16236	0.030602	0.231655	0.182432	0.0306109	0.184271	0.182921	0.140883	0.130381	0.182883	0.205473	0.179937	0.161654	0.162381	0.206191	0.140969	0.182612	0.205003	0.183056	0.0723115	0.2064	0.140481	0.231428	0.0206543	0.18278	0.182836	0.140675	0.0279418	0.205269	0.182996	0.0334817	0.206512	0.140181	0.182883	0.205568	0.227992	0.139939	0.18298	0.227105	0.184288	0.17911	0.01912	0
ARh4	0.203769	0.174464	0.167538	0.183046	0.18114	0.168777	0.183214	0.181752	0.227938	0.0636346	0.181739	0.101691	0.0145433	0.165087	0.175012	0.000317083	0.20246	0.0788127	0.179794	0.159597	0.203866	0.168783	0.094781	0.202096	0.0939896	0.182082	0.205226	0.16591	0.230112	0.181934	0.0154648	7.07829e-05	0.168632	0.182229	0.203121	0.0155483	0.182302	0.202443	0.16946	6.60793e-05	0.203451	0.224687	0.166368	0.0155829	0.222043	0.10171	0.0705161	0.183242	0.1829
ALgr1	0.204402	0.177203	0.169689	0.180947	0.182442	0.168444	0.18546	0.182104	0.228793	0.0622448	0.182119	0.101313	0.013557	0.168776	0.176655	0.0152132	0.204678	0.0783344	0.182991	0.162092	0.20504	0.168559	0.0956578	0.20363	0.0952927	0.184303	0.204532	0.16781	0.227424	0.18353	0.013759	0.0152372	0.168591	0.182661	0.204491	0.0138402	0.182319	0.202842	0.168844	0.0152261	0.20339	0.221024	0.168906	0.0138732	0.22126	0.10135	0.070251	0.183064	0.183428
ALE18	0.113405	0.197023	0.19917	0.203238	0.204621	0.199041	0.207913	0.202781	0.235943	0.201549	0.202752	0.205264	0.203909	0.199156	0.19738	0.203832	0.022691	0.20466	0.207032	0.19744	0.000118971	0.199173	0.202847	0.0221384	0.203916	0.204166	0.111396	0.197937	0.232685	0.205267	0.204197	0.20394	0.198373	0.20514	0.0278017	0.204289	0.20516	0.0547287	0.198477	0.203854	0.0553186	0.233084	0.199605	0.204286	0.22907	0.205255	0.204707	0.205569	0.206435
AKL11	0.206278	0.171036	0.1742	0.177687	0.177676	0.173789	0.187601	0.177301	0.2258	0.141159	0.177306	0.145919	0.142586	0.174007	0.171184	0.143123	0.204505	0.136968	0.185718	0.178218	0.206619	0.174161	0.142748	0.207319	0.142988	0.177863	0.206498	0.171853	0.229123	0.178394	0.142035	0.143146	0.174038	0.175695	0.20711	0.142181	0.175814	0.207054	0.174548	0.143167	0.206161	0.22528	0.172982	0.142167	0.223481	0.145946	0.122003	0.177076	0.177816
HL-EbGR7(T)	0.230277	0.227949	0.22587	0.233283	0.231661	0.225666	0.22882	0.232107	0.0595976	0.227535	0.232097	0.226579	0.230552	0.224848	0.227551	0.229668	0.231479	0.225088	0.229764	0.225756	0.235006	0.2261	0.229707	0.234971	0.229378	0.229486	0.228955	0.226765	0.187494	0.23136	0.229022	0.229666	0.226831	0.232363	0.235741	0.228971	0.234573	0.234416	0.226207	0.229663	0.234603	0.228818	0.227112	0.228958	0.216344	0.226566	0.226997	0.231151	0.230995
ALJ15	0.201332	0.17653	0.167218	0.181801	0.181835	0.167715	0.183814	0.18214	0.231035	0.0607895	0.182121	0.10082	0.0161808	0.167827	0.176171	0.0191104	0.200658	0.0780702	0.180477	0.16088	0.202609	0.167737	0.0954883	0.203002	0.0950713	0.183273	0.204855	0.165979	0.229383	0.18301	0.0159858	0.0191412	0.167763	0.181992	0.202751	0.0161413	0.182104	0.20088	0.167549	0.0191282	0.20123	0.223374	0.166914	0.0161677	0.222536	0.100836	0.0661598	0.182693	0.182654
AKL7	0.202627	0.128223	0.139554	0.0333737	0.0370411	0.140317	0.161754	0.0350562	0.231498	0.180878	0.0349889	0.183129	0.18219	0.140058	0.128249	0.181872	0.202261	0.178726	0.160093	0.16052	0.204076	0.140366	0.181868	0.202963	0.181984	0.0752917	0.204963	0.139129	0.230188	0.0293601	0.181852	0.181865	0.139787	0.0348548	0.204687	0.18206	0.0148396	0.202723	0.139776	0.181888	0.202721	0.228152	0.139181	0.182042	0.225576	0.183138	0.176121	0.0292909	0.0316887
ALR17-21	0.120541	0.19826	0.199775	0.202627	0.201022	0.199397	0.209122	0.201443	0.23277	0.201194	0.201479	0.206381	0.203369	0.199278	0.197687	0.202299	0.0537917	0.202847	0.209516	0.200522	0.0538089	0.199458	0.201723	0.0504706	0.203418	0.203577	0.116495	0.197193	0.228392	0.203072	0.202608	0.202323	0.198722	0.201768	0.0545708	0.202751	0.202052	0.0286998	0.197551	0.20231	0.0269933	0.237276	0.197815	0.20245	0.232517	0.206377	0.207636	0.202998	0.203247
ALgr3	0.115735	0.199675	0.197964	0.203853	0.204721	0.199269	0.208288	0.202543	0.233323	0.200034	0.202568	0.206395	0.204097	0.196938	0.199331	0.202381	0.0271742	0.204624	0.206588	0.199709	0.026622	0.199272	0.203539	0.0260568	0.202601	0.205129	0.111484	0.19847	0.234845	0.204312	0.204817	0.202376	0.198873	0.205369	0.0291359	0.204955	0.204634	0.0529605	0.199034	0.202387	0.0540022	0.232633	0.198052	0.205073	0.23125	0.206386	0.206493	0.204923	0.205799
ALE31	0.198813	0.114643	0.0238924	0.140599	0.139698	0.0243373	0.156603	0.13986	0.223606	0.169195	0.139883	0.17287	0.168038	0.0239092	0.114271	0.170023	0.199182	0.173072	0.154948	0.141211	0.200294	0.0243433	0.168577	0.199177	0.16963	0.141334	0.202064	0.0252955	0.224693	0.140753	0.168915	0.170005	0.02354	0.140116	0.198585	0.169184	0.139946	0.199948	0.0222363	0.17005	0.200823	0.225908	0.0245091	0.169172	0.217392	0.172865	0.172039	0.141128	0.140533
AKL8	0.204779	0.131144	0.141568	0.0343869	0.0350736	0.142014	0.162531	0.0359735	0.232296	0.180602	0.035944	0.184328	0.182791	0.141835	0.131253	0.183003	0.204934	0.179173	0.162406	0.162026	0.205425	0.142095	0.182165	0.203794	0.182202	0.0736001	0.206109	0.140764	0.229332	0.0197714	0.182183	0.182926	0.141387	0.0325641	0.205098	0.182429	0.0307491	0.20456	0.141359	0.18302	0.20357	0.228812	0.141133	0.182419	0.227405	0.184342	0.17762	0.0191355	0.0231626
ARh2(T)	0.201301	0.174549	0.168048	0.181561	0.181439	0.16797	0.184262	0.182336	0.231075	0.0974072	0.182369	0.102451	0.0951951	0.168689	0.17455	0.0945745	0.202498	0.105004	0.182799	0.163889	0.202589	0.167975	8.68126e-05	0.201472	0.0146616	0.183274	0.204964	0.168314	0.226038	0.182154	0.095424	0.0945915	0.167581	0.18075	0.204126	0.0956291	0.181477	0.204297	0.167821	0.0946184	0.203456	0.22496	0.16657	0.0956151	0.221327	0.102456	0.103793	0.181757	0.182423
ARhD1(T)	0.23722	0.232284	0.230712	0.234435	0.226223	0.229182	0.227069	0.234051	0.184591	0.227768	0.234267	0.2258	0.233293	0.231968	0.23175	0.235309	0.235831	0.228331	0.224278	0.234442	0.235908	0.23001	0.230552	0.236373	0.233638	0.22492	0.232625	0.232246	0.171763	0.232023	0.234913	0.235305	0.231119	0.230983	0.234665	0.234881	0.231361	0.2346	0.234321	0.235299	0.235439	0.222483	0.232421	0.23483	0.228545	0.22579	0.224226	0.231363	0.236384
ALE19	0.116649	0.196468	0.198938	0.202275	0.202696	0.197422	0.208077	0.202454	0.233522	0.202041	0.202429	0.203657	0.202896	0.197318	0.1967	0.201252	0.0284605	0.205463	0.20691	0.199061	0.028213	0.197543	0.200553	0.0277054	0.201575	0.203666	0.110848	0.197785	0.232719	0.202656	0.202979	0.20125	0.197297	0.203462	0.0283573	0.203088	0.201834	0.0533521	0.197313	0.201283	0.0535062	0.231773	0.197249	0.203089	0.232487	0.203667	0.204494	0.202805	0.204259
ALJ6	0.209574	0.157764	0.156415	0.159922	0.15881	0.155773	0.0261526	0.161149	0.233237	0.178634	0.160992	0.185581	0.183279	0.154293	0.15729	0.180767	0.207654	0.183447	0.010916	0.16476	0.207145	0.155864	0.182675	0.207435	0.182716	0.163411	0.210183	0.155616	0.228377	0.162318	0.183478	0.180525	0.156728	0.159439	0.208595	0.183493	0.161089	0.209397	0.156221	0.180748	0.209507	0.228493	0.155682	0.183472	0.225497	0.185546	0.183066	0.161838	0.16186
ALRh	0.203932	0.178019	0.169385	0.181525	0.182466	0.169163	0.185708	0.181721	0.228418	0.0621545	0.181661	0.101503	0.0130582	0.169671	0.177623	0.0149397	0.204082	0.0784111	0.183576	0.162271	0.204042	0.169267	0.0956969	0.203816	0.0951627	0.184033	0.205389	0.167904	0.229751	0.183995	0.0132836	0.0149715	0.169397	0.182093	0.204203	0.013404	0.181997	0.203106	0.169401	0.0149581	0.20366	0.221543	0.169002	0.013431	0.221858	0.10153	0.0699729	0.182972	0.183335
ALJT	0.193858	0.158718	0.147563	0.165796	0.165286	0.147524	0.171273	0.166214	0.227602	0.16852	0.16626	0.169542	0.168086	0.147052	0.158592	0.170452	0.198359	0.173049	0.169748	0.117286	0.19858	0.147517	0.169826	0.197804	0.170371	0.16618	0.202265	0.146259	0.223266	0.166272	0.168633	0.170402	0.147683	0.165376	0.198816	0.168866	0.165191	0.199647	0.146955	0.170489	0.199106	0.221402	0.147319	0.168863	0.222645	0.169521	0.172345	0.165465	0.16557
AKL12	0.203127	0.127143	0.139509	0.0240506	0.0255933	0.139403	0.159542	0.0239593	0.231484	0.18089	0.0238675	0.182799	0.181945	0.13946	0.127377	0.183175	0.202673	0.180192	0.15909	0.160973	0.204266	0.139392	0.181834	0.203159	0.181433	0.0777682	0.206036	0.138777	0.232265	0.0350246	0.181157	0.183145	0.139776	0.0224673	0.204946	0.181445	0.0388314	0.203146	0.13928	0.183188	0.20184	0.228083	0.138745	0.181412	0.224726	0.182831	0.17773	0.034585	0.0323254
AKL19	0.203407	0.110198	0.12885	0.113936	0.112271	0.128894	0.161647	0.11399	0.223214	0.179521	0.114015	0.181404	0.180392	0.128334	0.110315	0.180375	0.202331	0.181068	0.160198	0.159086	0.2008	0.128873	0.177899	0.20138	0.178427	0.125164	0.201547	0.128335	0.226499	0.114661	0.17931	0.180379	0.128477	0.114568	0.201172	0.179612	0.114884	0.201564	0.128341	0.180393	0.200184	0.223506	0.128101	0.179572	0.221117	0.1814	0.179032	0.11333	0.113595
HL17(T)	0.126021	0.192316	0.199764	0.1998	0.19468	0.200131	0.207063	0.199543	0.232847	0.201662	0.199568	0.204195	0.198653	0.194955	0.191411	0.200908	0.0565105	0.199181	0.206602	0.198746	0.0563206	0.200167	0.202612	0.0565419	0.202382	0.198709	0.112961	0.194386	0.23048	0.197311	0.200915	0.200951	0.199522	0.200148	0.0561654	0.201047	0.201239	0.0218439	0.198576	0.200913	0.0199772	0.233476	0.194478	0.201073	0.23021	0.204195	0.206366	0.202115	0.202957
AL21	0.202697	0.176848	0.168376	0.180058	0.181319	0.169589	0.182331	0.181968	0.226988	2.46178e-05	0.181961	0.10046	0.0628972	0.169225	0.176453	0.0636244	0.201527	0.063375	0.180946	0.162003	0.201485	0.169572	0.0975878	0.201839	0.0975551	0.183269	0.205992	0.16792	0.225336	0.181951	0.0628544	0.0636518	0.168222	0.181089	0.201193	0.0630459	0.18106	0.201561	0.169807	0.063651	0.201058	0.225241	0.167177	0.0632395	0.219849	0.100481	0.0647583	0.182226	0.182448
ALE25	0.200377	0.114789	0.000149205	0.14022	0.139694	0.0223957	0.156684	0.13899	0.227234	0.168293	0.138943	0.172935	0.167703	0.022778	0.114881	0.167511	0.199137	0.171016	0.154628	0.139946	0.199025	0.02232	0.168073	0.198124	0.169014	0.14134	0.202856	0.02794	0.2261	0.140734	0.168126	0.167489	0.0212838	0.139714	0.199577	0.168459	0.139532	0.200544	0.0247467	0.167557	0.201875	0.226486	0.0219408	0.168467	0.218436	0.172924	0.169447	0.141403	0.140515
ALJ3	0.202928	0.17633	0.172591	0.183404	0.183107	0.172799	0.185151	0.183351	0.221975	0.0999871	0.183355	0.00684459	0.10157	0.173132	0.176527	0.101428	0.204273	0.108654	0.184258	0.16636	0.204177	0.172819	0.102021	0.204734	0.1025	0.182649	0.208637	0.171754	0.227629	0.182243	0.100666	0.10145	0.170719	0.183435	0.203936	0.100825	0.182001	0.207604	0.170869	0.101462	0.205995	0.223629	0.170663	0.100831	0.222284	0.00687989	0.108481	0.181948	0.183404
ALJ21	0.202775	0.176877	0.168442	0.180119	0.181369	0.169633	0.182374	0.182039	0.227112	6.94809e-05	0.182025	0.100519	0.0629162	0.16929	0.176506	0.0636462	0.201595	0.0633992	0.181015	0.162043	0.201555	0.1696	0.0976146	0.201884	0.0975812	0.183327	0.206017	0.167955	0.225532	0.182012	0.06286	0.0636732	0.168291	0.181135	0.201265	0.0630812	0.181113	0.201617	0.16986	0.0636732	0.20106	0.225381	0.167221	0.0632809	0.220115	0.10054	0.0647898	0.18227	0.182484
ALM2(T)	0.202501	0.135878	0.142812	0.0467214	0.048057	0.143187	0.161095	0.0474636	0.232721	0.182741	0.0474405	0.184441	0.185677	0.142979	0.135912	0.186209	0.204178	0.183073	0.160288	0.162814	0.205501	0.143204	0.184152	0.203613	0.184267	0.0793813	0.206036	0.14307	0.235839	0.0476033	0.185522	0.186173	0.142818	0.0460678	0.204664	0.185773	0.0491389	0.204771	0.143473	0.18623	0.203661	0.227537	0.142268	0.185744	0.225962	0.184461	0.181573	0.0483005	0.0476773
ALJ9	0.204028	0.177233	0.168143	0.183053	0.182353	0.168465	0.182207	0.181093	0.22889	0.0625557	0.181023	0.101954	0.0135042	0.166182	0.176851	0.00464502	0.20251	0.0784132	0.179414	0.161443	0.203707	0.16848	0.0960117	0.202456	0.0962203	0.183715	0.204567	0.166739	0.230245	0.183612	0.0152777	0.00467625	0.168066	0.181228	0.204153	0.0153629	0.181808	0.202756	0.168847	0.00464726	0.20344	0.224918	0.16731	0.0153992	0.221136	0.101967	0.0701267	0.183075	0.182721
ALE12	0.199933	0.114601	0.0193686	0.141121	0.138686	0.0219758	0.15757	0.13933	0.223972	0.168854	0.139327	0.173027	0.165467	0.023871	0.115107	0.168485	0.19889	0.170106	0.154759	0.140959	0.19965	0.0219862	0.169019	0.197865	0.170116	0.140151	0.203216	0.027179	0.222855	0.139676	0.167044	0.16848	0.0226456	0.13986	0.199318	0.167513	0.140258	0.199711	0.02465	0.168489	0.201755	0.224528	0.022851	0.167524	0.217056	0.173016	0.171266	0.14145	0.140612
Thiorhodospira sibirica A12(T)	0.199468	0.208035	0.201153	0.206388	0.192868	0.200877	0.196962	0.195725	0.216969	0.206708	0.195725	0.20209	0.213312	0.205551	0.206952	0.215245	0.227778	0.210145	0.210059	0.227888	0.217296	0.201622	0.209495	0.226253	0.210363	0.223414	0.2166	0.205101	0.215062	0.194284	0.213559	0.215258	0.202578	0.205073	0.22359	0.213535	0.19558	0.203357	0.200123	0.215444	0.195542	0.1756	0.201704	0.213295	0.196484	0.20209	0.203018	0.187465	0.211338
E. haloalkaliphila ATCC51935(T)	0.238909	0.237431	0.235783	0.229787	0.229074	0.238623	0.236142	0.230996	0.216586	0.225008	0.230996	0.232612	0.234373	0.234871	0.23681	0.231445	0.237296	0.229138	0.230411	0.231503	0.242264	0.239448	0.231439	0.241575	0.231813	0.235292	0.24149	0.237075	0.222427	0.229634	0.234976	0.231429	0.23881	0.225429	0.238978	0.234947	0.227584	0.240663	0.234351	0.231441	0.243172	0.232446	0.231729	0.234896	0.21999	0.232592	0.227302	0.230844	0.229925
Ths. halophila HL3(T)	0.253225	0.248763	0.24128	0.24903	0.245529	0.239879	0.242952	0.247034	0.249441	0.240936	0.247034	0.244446	0.245885	0.240975	0.248454	0.247032	0.255296	0.238682	0.243836	0.253079	0.258013	0.240918	0.241608	0.253807	0.241101	0.251371	0.252712	0.241242	0.246389	0.248307	0.242656	0.247026	0.239309	0.24461	0.256051	0.242452	0.248661	0.249561	0.242561	0.247018	0.252198	0.240705	0.241038	0.242401	0.247226	0.244422	0.239618	0.24506	0.245609
A. ehrlichii MLHE-1(T)	0.251229	0.245408	0.244734	0.238176	0.237307	0.240665	0.239109	0.238844	0.236433	0.250942	0.238844	0.238486	0.25054	0.245946	0.249006	0.25195	0.236912	0.243707	0.228032	0.247416	0.24386	0.241715	0.247975	0.247171	0.247099	0.240407	0.224986	0.24366	0.235685	0.233912	0.248413	0.251978	0.246212	0.234392	0.246017	0.248356	0.235617	0.243815	0.246428	0.251974	0.243222	0.239765	0.247678	0.24806	0.245858	0.238461	0.246592	0.23574	0.237174
H. halophila SL1(T)	0.241465	0.24984	0.248784	0.245432	0.253178	0.248875	0.253189	0.244038	0.244238	0.241292	0.244038	0.244944	0.236577	0.247369	0.248747	0.231787	0.246878	0.246149	0.24722	0.254235	0.246259	0.249742	0.235093	0.244654	0.239294	0.258032	0.251876	0.246316	0.236691	0.244703	0.230728	0.231767	0.248421	0.246725	0.23758	0.230666	0.238349	0.245914	0.244365	0.231781	0.245441	0.246659	0.248697	0.230536	0.245679	0.244875	0.240475	0.252494	0.248876
[truncated: 32 more columns]

## Sheet: Amino acid-based GBDP distance 
Strains	ALgr5	ALE31	ALMg3	ARh1(T)	ALD1	ALE16	ALMg11	ALE27	ALE18	AKL12	AKL19	ALJ11	ALE23	AKL17	ALJT	ALJ6	ALE21	HL-EbGR7(T)	AKL10	ALR17-21	ALgr1	AKL3	ALJ1	ALJ7	ALJ10	ALgr3	ALJD(T)	AKL8	ARh5	ALSr1	ALE20	ARhD1(T)	ALE9	ALMg2	AL2(T)	AKL7	ALE12	ALE17	ALJ3	ARh3	ALEN2(T)	HL-Eb18	AKL11	ALJ2	ARh4	ALE14	ALJ24	ALE25	AL21
ALgr5	0	0.193037	0.194673	0.293769	0.193708	0.19552	0.192564	0.191949	0.0406807	0.196934	0.196041	0.189961	0.0405754	0.0170636	0.193305	0.199761	0.194619	0.349606	0.196825	0.0265726	0.189496	0.194763	0.199379	0.198251	0.193876	0.0359565	0.352949	0.197843	0.194814	0.0697272	0.0371581	0.358865	0.192891	0.194222	0.196025	0.193515	0.191692	0.191339	0.193686	0.190292	0.288371	0.192263	0.197152	0.190778	0.196218	0.195171	0.0762808	0.19436	0.196206
ALE31	0.193037	0	0.0684066	0.271598	0.127035	0.0173355	0.0759609	0.016117	0.190727	0.0683146	0.0646821	0.122216	0.18888	0.195321	0.101946	0.0905603	0.0172552	0.337953	0.0698085	0.196691	0.122219	0.072879	0.0903935	0.0872822	0.126688	0.195837	0.345046	0.0714884	0.127528	0.197705	0.191345	0.348398	0.0207104	0.0714707	0.0702159	0.0699145	0.0160483	0.0161647	0.128011	0.129498	0.273681	0.131223	0.126687	0.125132	0.127702	0.0570898	0.189549	0.017342	0.125112
ALMg3	0.194673	0.0684066	0	0.280883	0.133732	0.0728802	0.0382837	0.0678638	0.192817	0.0257603	0.0572957	0.131958	0.19239	0.197814	0.109996	0.0922539	0.0716467	0.34	0.0235957	0.195571	0.133292	0.0287303	0.0953146	0.0895841	0.13339	0.193863	0.343693	0.0148826	0.134685	0.194846	0.192031	0.351768	0.0755481	0.0235179	0.0143662	0.0185201	0.0677664	0.0721425	0.135776	0.137497	0.276842	0.134005	0.131021	0.133478	0.134796	0.0679359	0.193414	0.0714544	0.138377
ARh1(T)	0.293769	0.271598	0.280883	0	0.269712	0.275459	0.282878	0.270628	0.291772	0.280948	0.276093	0.273427	0.294252	0.297968	0.272236	0.275185	0.273239	0.337415	0.283892	0.297712	0.27404	0.279366	0.274582	0.271627	0.269857	0.294064	0.340828	0.286976	0.274145	0.293395	0.288396	0.337698	0.278267	0.281247	0.284737	0.282339	0.270372	0.272365	0.27083	0.276299	0.0768643	0.271303	0.275319	0.275513	0.281078	0.28005	0.287683	0.272933	0.274503
ALD1	0.193708	0.127035	0.133732	0.269712	0	0.129345	0.139305	0.124406	0.192621	0.137511	0.137771	0.0471573	0.191514	0.195378	0.142753	0.133376	0.127215	0.333854	0.138007	0.197121	0.0473117	0.135381	0.137677	0.132723	0.00229103	0.195161	0.33857	0.133667	0.047062	0.193253	0.190082	0.343174	0.130032	0.135342	0.133398	0.134056	0.126432	0.127983	0.00673531	0.0500275	0.266739	0.0490317	0.0695208	0.0472187	0.0500532	0.133059	0.189638	0.126904	0.0473977
ALE16	0.19552	0.0173355	0.0728802	0.275459	0.129345	0	0.0798345	0.0189296	0.19131	0.0709146	0.0694918	0.125513	0.199051	0.197813	0.103328	0.0911762	0.0212093	0.347376	0.0745891	0.199306	0.125149	0.0761091	0.0916922	0.0883137	0.128244	0.199868	0.347225	0.072784	0.129814	0.197036	0.194415	0.35617	0.0221434	0.0764715	0.0735739	0.0726205	0.0179235	0.018514	0.129573	0.131361	0.274914	0.130557	0.139133	0.126573	0.128997	0.0590697	0.192241	0.0211967	0.131743
ALMg11	0.192564	0.0759609	0.0382837	0.282878	0.139305	0.0798345	0	0.0753625	0.196107	0.0459466	0.0655819	0.136483	0.197294	0.194489	0.114542	0.0965547	0.0776836	0.346219	0.0445609	0.195686	0.141173	0.0464225	0.0970695	0.0925337	0.138825	0.192226	0.347572	0.0407499	0.139553	0.194682	0.196219	0.354271	0.0776082	0.0428929	0.0388528	0.0403208	0.0744886	0.0758831	0.139922	0.140385	0.280602	0.135405	0.136114	0.138174	0.138461	0.0742105	0.194809	0.0775194	0.145704
ALE27	0.191949	0.016117	0.0678638	0.270628	0.124406	0.0189296	0.0753625	0	0.187659	0.0701365	0.0640129	0.120082	0.187554	0.193838	0.103057	0.0889681	0.0155106	0.337128	0.06992	0.195943	0.122167	0.0725018	0.090641	0.0863824	0.124258	0.191795	0.341563	0.0696831	0.12667	0.192533	0.188714	0.346662	0.0206155	0.0715535	0.0690768	0.0683068	0.0140221	0.0184939	0.125269	0.12776	0.272527	0.129374	0.125832	0.123462	0.126459	0.0570717	0.188316	0.0155433	0.122128
ALE18	0.0406807	0.190727	0.192817	0.291772	0.192621	0.19131	0.196107	0.187659	0	0.198232	0.198475	0.190477	0.0185088	0.0413129	0.186123	0.197978	0.189567	0.350244	0.197512	0.0394784	0.191721	0.193342	0.196637	0.197227	0.192312	0.0229985	0.355162	0.199753	0.192265	0.0717891	0.0161989	0.357682	0.191152	0.194318	0.196346	0.193928	0.188297	0.190569	0.191139	0.191328	0.287467	0.192615	0.196199	0.191074	0.194191	0.193607	0.0677026	0.189375	0.196773
AKL12	0.196934	0.0683146	0.0257603	0.280948	0.137511	0.0709146	0.0459466	0.0701365	0.198232	0	0.0610021	0.133205	0.195939	0.200121	0.113226	0.0927382	0.0702231	0.344342	0.0189553	0.202114	0.133603	0.0234449	0.0933751	0.0893881	0.137226	0.1997	0.350306	0.0277183	0.138474	0.199154	0.197759	0.355496	0.0731914	0.0221919	0.0285755	0.0279928	0.0670877	0.0727299	0.139097	0.140826	0.279208	0.137465	0.134458	0.136014	0.138113	0.0691137	0.197016	0.0700828	0.135883
AKL19	0.196041	0.0646821	0.0572957	0.276093	0.137771	0.0694918	0.0655819	0.0640129	0.198475	0.0610021	0	0.131822	0.198402	0.198133	0.112023	0.0944131	0.0661202	0.338148	0.0585835	0.198017	0.129805	0.064914	0.0949135	0.0922391	0.13691	0.196816	0.341242	0.0603659	0.134041	0.194753	0.195438	0.347582	0.0681644	0.064845	0.0601775	0.0586105	0.0647079	0.068152	0.137029	0.132607	0.272946	0.13319	0.131157	0.133044	0.134699	0.0590704	0.197622	0.0659764	0.134756
ALJ11	0.189961	0.122216	0.131958	0.273427	0.0471573	0.125513	0.136483	0.120082	0.190477	0.133205	0.131822	0	0.189823	0.193204	0.136328	0.132909	0.120894	0.335826	0.13068	0.195412	0.0128395	0.131879	0.133527	0.131385	0.0469726	0.190719	0.341095	0.13287	0.0496614	0.192746	0.188792	0.345738	0.127016	0.130303	0.131432	0.132029	0.120999	0.122078	0.0489757	0.0486705	0.271759	0.0408563	0.071962	0.0121345	0.0146649	0.130545	0.191289	0.12092	0.0353739
ALE23	0.0405754	0.18888	0.19239	0.294252	0.191514	0.199051	0.197294	0.187554	0.0185088	0.195939	0.198402	0.189823	0	0.0420494	0.190222	0.195772	0.189666	0.35463	0.198802	0.0405145	0.190342	0.193085	0.196647	0.195084	0.191293	0.0245287	0.353499	0.198123	0.191217	0.0743419	0.0182318	0.360343	0.190638	0.192932	0.195379	0.193664	0.187038	0.186779	0.18969	0.190984	0.286897	0.193167	0.201735	0.190804	0.196984	0.193863	0.0690288	0.189505	0.196193
AKL17	0.0170636	0.195321	0.197814	0.297968	0.195378	0.197813	0.194489	0.193838	0.0413129	0.200121	0.198133	0.193204	0.0420494	0	0.192106	0.199278	0.197157	0.354458	0.198457	0.0198183	0.192022	0.195436	0.199977	0.198456	0.195012	0.0373271	0.355639	0.200983	0.197212	0.0689898	0.0388396	0.362474	0.196129	0.19462	0.199253	0.197615	0.193675	0.194363	0.1943	0.193352	0.292438	0.194393	0.199042	0.193935	0.198813	0.194836	0.0842199	0.196904	0.200488
ALJT	0.193305	0.101946	0.109996	0.272236	0.142753	0.103328	0.114542	0.103057	0.186123	0.113226	0.112023	0.136328	0.190222	0.192106	0	0.106674	0.100235	0.336366	0.112923	0.191815	0.136231	0.105717	0.107008	0.104673	0.142027	0.192545	0.346118	0.113422	0.140542	0.194841	0.189469	0.349077	0.0993394	0.10723	0.112531	0.111306	0.10174	0.101628	0.143363	0.141952	0.274822	0.141993	0.146415	0.137248	0.138931	0.110423	0.189664	0.0999835	0.14115
ALJ6	0.199761	0.0905603	0.0922539	0.275185	0.133376	0.0911762	0.0965547	0.0889681	0.197978	0.0927382	0.0944131	0.132909	0.195772	0.199278	0.106674	0	0.0879243	0.339304	0.0901623	0.201631	0.13032	0.0911546	0.0176872	0.0100283	0.132776	0.19688	0.350671	0.0966562	0.136592	0.201045	0.197226	0.354917	0.0868267	0.0880405	0.0935711	0.0943225	0.0877726	0.0890212	0.133453	0.138565	0.274695	0.133969	0.13599	0.135008	0.135741	0.0936235	0.198778	0.0878676	0.129869
ALE21	0.194619	0.0172552	0.0716467	0.273239	0.127215	0.0212093	0.0776836	0.0155106	0.189567	0.0702231	0.0661202	0.120894	0.189666	0.197157	0.100235	0.0879243	0	0.339159	0.0731736	0.196466	0.122696	0.0727679	0.0892989	0.0847696	0.126975	0.191722	0.344402	0.0751493	0.12825	0.195262	0.188893	0.348449	0.0183655	0.0728453	0.0727537	0.0725674	0.0138689	0.0176711	0.128582	0.130234	0.273011	0.130309	0.12838	0.124576	0.126566	0.0588564	0.19126	0.00205788	0.127016
HL-EbGR7(T)	0.349606	0.337953	0.34	0.337415	0.333854	0.347376	0.346219	0.337128	0.350244	0.344342	0.338148	0.335826	0.35463	0.354458	0.336366	0.339304	0.339159	0	0.343718	0.355444	0.336581	0.340891	0.336543	0.337019	0.334463	0.35385	0.176222	0.344615	0.336224	0.352977	0.353152	0.175013	0.343199	0.33952	0.341539	0.339718	0.339088	0.339331	0.333492	0.337286	0.331952	0.338556	0.339096	0.341006	0.343181	0.342324	0.353448	0.338791	0.340842
AKL10	0.196825	0.0698085	0.0235957	0.283892	0.138007	0.0745891	0.0445609	0.06992	0.197512	0.0189553	0.0585835	0.13068	0.198802	0.198457	0.112923	0.0901623	0.0731736	0.343718	0	0.20417	0.129877	0.0265317	0.092368	0.0886502	0.137813	0.197145	0.350601	0.0254444	0.138789	0.198855	0.197013	0.35503	0.074408	0.0221997	0.026527	0.0258152	0.0677143	0.073312	0.139649	0.137209	0.281645	0.136483	0.134855	0.133191	0.135391	0.0715238	0.194283	0.0730349	0.136405
ALR17-21	0.0265726	0.196691	0.195571	0.297712	0.197121	0.199306	0.195686	0.195943	0.0394784	0.202114	0.198017	0.195412	0.0405145	0.0198183	0.191815	0.201631	0.196466	0.355444	0.20417	0	0.196478	0.196901	0.201943	0.199513	0.196576	0.0395739	0.359443	0.201242	0.196342	0.0700769	0.0349697	0.367094	0.197099	0.195506	0.199929	0.196776	0.193412	0.194723	0.197348	0.19607	0.293552	0.19508	0.198023	0.197598	0.201545	0.196669	0.0831386	0.196217	0.199806
ALgr1	0.189496	0.122219	0.133292	0.27404	0.0473117	0.125149	0.141173	0.122167	0.191721	0.133603	0.129805	0.0128395	0.190342	0.192022	0.136231	0.13032	0.122696	0.336581	0.129877	0.196478	0	0.131167	0.135957	0.13247	0.0472824	0.190751	0.341435	0.135385	0.0491454	0.192207	0.189828	0.344655	0.124801	0.130369	0.133129	0.133623	0.122093	0.122937	0.0489189	0.0480231	0.271943	0.0397518	0.0709499	0.0117859	0.0157113	0.132191	0.192856	0.122692	0.0328601
AKL3	0.194763	0.072879	0.0287303	0.279366	0.135381	0.0761091	0.0464225	0.0725018	0.193342	0.0234449	0.064914	0.131879	0.193085	0.195436	0.105717	0.0911546	0.0727679	0.340891	0.0265317	0.196901	0.131167	0	0.0906335	0.0889526	0.135245	0.191949	0.346514	0.0312321	0.137234	0.195321	0.191653	0.35025	0.0739423	0.023562	0.0317985	0.0292451	0.0716191	0.0719807	0.136207	0.136798	0.273538	0.133277	0.131972	0.132531	0.133344	0.0680258	0.19537	0.0725594	0.138271
ALJ1	0.199379	0.0903935	0.0953146	0.274582	0.137677	0.0916922	0.0970695	0.090641	0.196637	0.0933751	0.0949135	0.133527	0.196647	0.199977	0.107008	0.0176872	0.0892989	0.336543	0.092368	0.201943	0.135957	0.0906335	0	0.018576	0.137434	0.199665	0.350469	0.0965491	0.140978	0.202032	0.197376	0.352819	0.087536	0.0887301	0.0946468	0.0954098	0.0901235	0.0883248	0.138044	0.142384	0.273852	0.134686	0.136446	0.136202	0.137289	0.0907828	0.197548	0.0891792	0.13555
ALJ7	0.198251	0.0872822	0.0895841	0.271627	0.132723	0.0883137	0.0925337	0.0863824	0.197227	0.0893881	0.0922391	0.131385	0.195084	0.198456	0.104673	0.0100283	0.0847696	0.337019	0.0886502	0.199513	0.13247	0.0889526	0.018576	0	0.132089	0.195581	0.348719	0.093108	0.136379	0.20046	0.197466	0.351519	0.0822287	0.0860923	0.0900914	0.0905876	0.0856608	0.086652	0.131487	0.136039	0.272642	0.13219	0.135154	0.133651	0.131537	0.0914784	0.197469	0.0847027	0.13185
ALJ10	0.193876	0.126688	0.13339	0.269857	0.00229103	0.128244	0.138825	0.124258	0.192312	0.137226	0.13691	0.0469726	0.191293	0.195012	0.142027	0.132776	0.126975	0.334463	0.137813	0.196576	0.0472824	0.135245	0.137434	0.132089	0	0.19536	0.338425	0.133449	0.0471257	0.193249	0.189899	0.34333	0.129742	0.135303	0.132961	0.133812	0.126141	0.127995	0.00672961	0.0500401	0.266542	0.0489365	0.0697327	0.0474344	0.0498956	0.132294	0.188879	0.12667	0.0475723
ALgr3	0.0359565	0.195837	0.193863	0.294064	0.195161	0.199868	0.192226	0.191795	0.0229985	0.1997	0.196816	0.190719	0.0245287	0.0373271	0.192545	0.19688	0.191722	0.35385	0.197145	0.0395739	0.190751	0.191949	0.199665	0.195581	0.19536	0	0.357433	0.198023	0.196426	0.0690435	0.0196191	0.361444	0.194285	0.191527	0.19553	0.193698	0.191423	0.194773	0.194281	0.19391	0.286307	0.194775	0.199949	0.193127	0.195968	0.19624	0.0707883	0.19167	0.198509
ALJD(T)	0.352949	0.345046	0.343693	0.340828	0.33857	0.347225	0.347572	0.341563	0.355162	0.350306	0.341242	0.341095	0.353499	0.355639	0.346118	0.350671	0.344402	0.176222	0.350601	0.359443	0.341435	0.346514	0.350469	0.348719	0.338425	0.357433	0	0.34961	0.338631	0.358739	0.354825	0.144315	0.347385	0.348212	0.344945	0.342295	0.342479	0.344047	0.34005	0.336499	0.336637	0.342902	0.341181	0.345268	0.347304	0.346817	0.352715	0.344257	0.344299
AKL8	0.197843	0.0714884	0.0148826	0.286976	0.133667	0.072784	0.0407499	0.0696831	0.199753	0.0277183	0.0603659	0.13287	0.198123	0.200983	0.113422	0.0966562	0.0751493	0.344615	0.0254444	0.201242	0.135385	0.0312321	0.0965491	0.093108	0.133449	0.198023	0.34961	0	0.136077	0.197556	0.197549	0.35801	0.0756477	0.0248533	0.0150176	0.0174209	0.071863	0.0742113	0.135154	0.138007	0.282981	0.135199	0.131055	0.134291	0.134847	0.0700248	0.196115	0.0750291	0.138313
ARh5	0.194814	0.127528	0.134685	0.274145	0.047062	0.129814	0.139553	0.12667	0.192265	0.138474	0.134041	0.0496614	0.191217	0.197212	0.140542	0.136592	0.12825	0.336224	0.138789	0.196342	0.0491454	0.137234	0.140978	0.136379	0.0471257	0.196426	0.338631	0.136077	0	0.19425	0.189315	0.341608	0.135216	0.135734	0.136287	0.13538	0.128188	0.127515	0.0470279	0.0139911	0.269052	0.0549424	0.0708317	0.0505772	0.0510743	0.131154	0.195412	0.128018	0.0516716
ALSr1	0.0697272	0.197705	0.194846	0.293395	0.193253	0.197036	0.194682	0.192533	0.0717891	0.199154	0.194753	0.192746	0.0743419	0.0689898	0.194841	0.201045	0.195262	0.352977	0.198855	0.0700769	0.192207	0.195321	0.202032	0.20046	0.193249	0.0690435	0.358739	0.197556	0.19425	0	0.0723222	0.361789	0.196075	0.195253	0.196655	0.19441	0.190999	0.196283	0.194568	0.193497	0.288886	0.196559	0.196024	0.195362	0.199086	0.200361	0.0991538	0.195033	0.196653
ALE20	0.0371581	0.191345	0.192031	0.288396	0.190082	0.194415	0.196219	0.188714	0.0161989	0.197759	0.195438	0.188792	0.0182318	0.0388396	0.189469	0.197226	0.188893	0.353152	0.197013	0.0349697	0.189828	0.191653	0.197376	0.197466	0.189899	0.0196191	0.354825	0.197549	0.189315	0.0723222	0	0.360294	0.190743	0.191585	0.19442	0.192803	0.187206	0.190254	0.188575	0.189896	0.281859	0.192044	0.195127	0.191736	0.191266	0.195279	0.0694167	0.188989	0.194318
ARhD1(T)	0.358865	0.348398	0.351768	0.337698	0.343174	0.35617	0.354271	0.346662	0.357682	0.355496	0.347582	0.345738	0.360343	0.362474	0.349077	0.354917	0.348449	0.175013	0.35503	0.367094	0.344655	0.35025	0.352819	0.351519	0.34333	0.361444	0.144315	0.35801	0.341608	0.361789	0.360294	0	0.355666	0.351957	0.354474	0.351574	0.346445	0.349291	0.342994	0.34072	0.334666	0.344979	0.347421	0.347267	0.355341	0.35254	0.362946	0.348	0.34989
ALE9	0.192891	0.0207104	0.0755481	0.278267	0.130032	0.0221434	0.0776082	0.0206155	0.191152	0.0731914	0.0681644	0.127016	0.190638	0.196129	0.0993394	0.0868267	0.0183655	0.343199	0.074408	0.197099	0.124801	0.0739423	0.087536	0.0822287	0.129742	0.194285	0.347385	0.0756477	0.135216	0.196075	0.190743	0.355666	0	0.0735227	0.0746328	0.0738814	0.0193966	0.0201664	0.131659	0.134333	0.27289	0.130017	0.133896	0.128354	0.127287	0.0610285	0.191577	0.0182315	0.129193
ALMg2	0.194222	0.0714707	0.0235179	0.281247	0.135342	0.0764715	0.0428929	0.0715535	0.194318	0.0221919	0.064845	0.130303	0.192932	0.19462	0.10723	0.0880405	0.0728453	0.33952	0.0221997	0.195506	0.130369	0.023562	0.0887301	0.0860923	0.135303	0.191527	0.348212	0.0248533	0.135734	0.195253	0.191585	0.351957	0.0735227	0	0.0255553	0.0270981	0.070138	0.0730787	0.136426	0.13634	0.276487	0.134726	0.131776	0.130749	0.133079	0.072331	0.193825	0.0726168	0.136322
AL2(T)	0.196025	0.0702159	0.0143662	0.284737	0.133398	0.0735739	0.0388528	0.0690768	0.196346	0.0285755	0.0601775	0.131432	0.195379	0.199253	0.112531	0.0935711	0.0727537	0.341539	0.026527	0.199929	0.133129	0.0317985	0.0946468	0.0900914	0.132961	0.19553	0.344945	0.0150176	0.136287	0.196655	0.19442	0.354474	0.0746328	0.0255553	0	0.0184559	0.0691619	0.0727405	0.134996	0.138746	0.279413	0.13491	0.130008	0.133082	0.136748	0.0683088	0.193607	0.0725082	0.138363
AKL7	0.193515	0.0699145	0.0185201	0.282339	0.134056	0.0726205	0.0403208	0.0683068	0.193928	0.0279928	0.0586105	0.132029	0.193664	0.197615	0.111306	0.0943225	0.0725674	0.339718	0.0258152	0.196776	0.133623	0.0292451	0.0954098	0.0905876	0.133812	0.193698	0.342295	0.0174209	0.13538	0.19441	0.192803	0.351574	0.0738814	0.0270981	0.0184559	0	0.0704789	0.0720961	0.136221	0.137758	0.276235	0.132541	0.128585	0.13414	0.134255	0.0652438	0.192445	0.0723775	0.138384
ALE12	0.191692	0.0160483	0.0677664	0.270372	0.126432	0.0179235	0.0744886	0.0140221	0.188297	0.0670877	0.0647079	0.120999	0.187038	0.193675	0.10174	0.0877726	0.0138689	0.339088	0.0677143	0.193412	0.122093	0.0716191	0.0901235	0.0856608	0.126141	0.191423	0.342479	0.071863	0.128188	0.190999	0.187206	0.346445	0.0193966	0.070138	0.0691619	0.0704789	0	0.0169001	0.127165	0.131642	0.270706	0.128435	0.129079	0.123628	0.125092	0.0579502	0.188201	0.01371	0.126057
ALE17	0.191339	0.0161647	0.0721425	0.272365	0.127983	0.018514	0.0758831	0.0184939	0.190569	0.0727299	0.068152	0.122078	0.186779	0.194363	0.101628	0.0890212	0.0176711	0.339331	0.073312	0.194723	0.122937	0.0719807	0.0883248	0.086652	0.127995	0.194773	0.344047	0.0742113	0.127515	0.196283	0.190254	0.349291	0.0201664	0.0730787	0.0727405	0.0720961	0.0169001	0	0.129453	0.129267	0.271538	0.13083	0.129487	0.12544	0.128499	0.0593393	0.190043	0.0176477	0.126168
ALJ3	0.193686	0.128011	0.135776	0.27083	0.00673531	0.129573	0.139922	0.125269	0.191139	0.139097	0.137029	0.0489757	0.18969	0.1943	0.143363	0.133453	0.128582	0.333492	0.139649	0.197348	0.0489189	0.136207	0.138044	0.131487	0.00672961	0.194281	0.34005	0.135154	0.0470279	0.194568	0.188575	0.342994	0.131659	0.136426	0.134996	0.136221	0.127165	0.129453	0	0.0508702	0.267871	0.0505622	0.069819	0.0490296	0.0502706	0.133245	0.189543	0.128299	0.0469116
ARh3	0.190292	0.129498	0.137497	0.276299	0.0500275	0.131361	0.140385	0.12776	0.191328	0.140826	0.132607	0.0486705	0.190984	0.193352	0.141952	0.138565	0.130234	0.337286	0.137209	0.19607	0.0480231	0.136798	0.142384	0.136039	0.0500401	0.19391	0.336499	0.138007	0.0139911	0.193497	0.189896	0.34072	0.134333	0.13634	0.138746	0.137758	0.131642	0.129267	0.0508702	0	0.272975	0.0547049	0.0706379	0.0490999	0.0500785	0.134178	0.196172	0.12988	0.0517735
ALEN2(T)	0.288371	0.273681	0.276842	0.0768643	0.266739	0.274914	0.280602	0.272527	0.287467	0.279208	0.272946	0.271759	0.286897	0.292438	0.274822	0.274695	0.273011	0.331952	0.281645	0.293552	0.271943	0.273538	0.273852	0.272642	0.266542	0.286307	0.336637	0.282981	0.269052	0.288886	0.281859	0.334666	0.27289	0.276487	0.279413	0.276235	0.270706	0.271538	0.267871	0.272975	0	0.268787	0.272717	0.273775	0.278428	0.276345	0.285135	0.273125	0.273939
HL-Eb18	0.192263	0.131223	0.134005	0.271303	0.0490317	0.130557	0.135405	0.129374	0.192615	0.137465	0.13319	0.0408563	0.193167	0.194393	0.141993	0.133969	0.130309	0.338556	0.136483	0.19508	0.0397518	0.133277	0.134686	0.13219	0.0489365	0.194775	0.342902	0.135199	0.0549424	0.196559	0.192044	0.344979	0.130017	0.134726	0.13491	0.132541	0.128435	0.13083	0.0505622	0.0547049	0.268787	0	0.0652912	0.0397084	0.0436798	0.131383	0.195952	0.130106	0.034019
AKL11	0.197152	0.126687	0.131021	0.275319	0.0695208	0.139133	0.136114	0.125832	0.196199	0.134458	0.131157	0.071962	0.201735	0.199042	0.146415	0.13599	0.12838	0.339096	0.134855	0.198023	0.0709499	0.131972	0.136446	0.135154	0.0697327	0.199949	0.341181	0.131055	0.0708317	0.196024	0.195127	0.347421	0.133896	0.131776	0.130008	0.128585	0.129079	0.129487	0.069819	0.0706379	0.272717	0.0652912	0	0.0727632	0.0737461	0.130064	0.196549	0.128272	0.0702923
ALJ2	0.190778	0.125132	0.133478	0.275513	0.0472187	0.126573	0.138174	0.123462	0.191074	0.136014	0.133044	0.0121345	0.190804	0.193935	0.137248	0.135008	0.124576	0.341006	0.133191	0.197598	0.0117859	0.132531	0.136202	0.133651	0.0474344	0.193127	0.345268	0.134291	0.0505772	0.195362	0.191736	0.347267	0.128354	0.130749	0.133082	0.13414	0.123628	0.12544	0.0490296	0.0490999	0.273775	0.0397084	0.0727632	0	0.013836	0.13064	0.194342	0.124475	0.035036
ARh4	0.196218	0.127702	0.134796	0.281078	0.0500532	0.128997	0.138461	0.126459	0.194191	0.138113	0.134699	0.0146649	0.196984	0.198813	0.138931	0.135741	0.126566	0.343181	0.135391	0.201545	0.0157113	0.133344	0.137289	0.131537	0.0498956	0.195968	0.347304	0.134847	0.0510743	0.199086	0.191266	0.355341	0.127287	0.133079	0.136748	0.134255	0.125092	0.128499	0.0502706	0.0500785	0.278428	0.0436798	0.0737461	0.013836	0	0.132436	0.197967	0.126661	0.0415931
ALE14	0.195171	0.0570898	0.0679359	0.28005	0.133059	0.0590697	0.0742105	0.0570717	0.193607	0.0691137	0.0590704	0.130545	0.193863	0.194836	0.110423	0.0936235	0.0588564	0.342324	0.0715238	0.196669	0.132191	0.0680258	0.0907828	0.0914784	0.132294	0.19624	0.346817	0.0700248	0.131154	0.200361	0.195279	0.35254	0.0610285	0.072331	0.0683088	0.0652438	0.0579502	0.0593393	0.133245	0.134178	0.276345	0.131383	0.130064	0.13064	0.132436	0	0.192592	0.0588731	0.135076
ALJ24	0.0762808	0.189549	0.193414	0.287683	0.189638	0.192241	0.194809	0.188316	0.0677026	0.197016	0.197622	0.191289	0.0690288	0.0842199	0.189664	0.198778	0.19126	0.353448	0.194283	0.0831386	0.192856	0.19537	0.197548	0.197469	0.188879	0.0707883	0.352715	0.196115	0.195412	0.0991538	0.0694167	0.362946	0.191577	0.193825	0.193607	0.192445	0.188201	0.190043	0.189543	0.196172	0.285135	0.195952	0.196549	0.194342	0.197967	0.192592	0	0.191087	0.196782
ALE25	0.19436	0.017342	0.0714544	0.272933	0.126904	0.0211967	0.0775194	0.0155433	0.189375	0.0700828	0.0659764	0.12092	0.189505	0.196904	0.0999835	0.0878676	0.00205788	0.338791	0.0730349	0.196217	0.122692	0.0725594	0.0891792	0.0847027	0.12667	0.19167	0.344257	0.0750291	0.128018	0.195033	0.188989	0.348	0.0182315	0.0726168	0.0725082	0.0723775	0.01371	0.0176477	0.128299	0.12988	0.273125	0.130106	0.128272	0.124475	0.126661	0.0588731	0.191087	0	0.126729
AL21	0.196206	0.125112	0.138377	0.274503	0.0473977	0.131743	0.145704	0.122128	0.196773	0.135883	0.134756	0.0353739	0.196193	0.200488	0.14115	0.129869	0.127016	0.340842	0.136405	0.199806	0.0328601	0.138271	0.13555	0.13185	0.0475723	0.198509	0.344299	0.138313	0.0516716	0.196653	0.194318	0.34989	0.129193	0.136322	0.138363	0.138384	0.126057	0.126168	0.0469116	0.0517735	0.273939	0.034019	0.0702923	0.035036	0.0415931	0.135076	0.196782	0.126729	0
K90mix	0.195381	0.131208	0.136761	0.273646	0.0481376	0.141089	0.142643	0.129242	0.196365	0.139881	0.136799	0.0380813	0.202857	0.198299	0.142807	0.134956	0.129776	0.34152	0.138538	0.200277	0.0375188	0.137492	0.135965	0.133713	0.0482964	0.197912	0.343977	0.139243	0.0532813	0.199653	0.196566	0.352559	0.136495	0.136151	0.137065	0.135636	0.130829	0.13171	0.0496236	0.052984	0.269022	0.0209359	0.0546052	0.0377847	0.0421355	0.134828	0.197869	0.129555	0.0364325
ALE19	0.0388212	0.192533	0.193077	0.294818	0.192259	0.20457	0.198026	0.189937	0.0260894	0.199148	0.19914	0.191183	0.0266452	0.0396194	0.191129	0.199863	0.193935	0.352395	0.199187	0.0417214	0.193316	0.195636	0.199556	0.196999	0.191989	0.0287168	0.352223	0.198496	0.193579	0.074571	0.0272249	0.363039	0.197393	0.194095	0.196114	0.193737	0.191887	0.191807	0.191891	0.193326	0.286034	0.196406	0.204571	0.19553	0.200435	0.1977	0.0747939	0.193776	0.200682
ALJ17	0.349532	0.334865	0.338612	0.333458	0.332423	0.336363	0.337643	0.332993	0.346095	0.34263	0.336178	0.334217	0.347864	0.353095	0.330039	0.337434	0.333736	0.0479788	0.3421	0.353491	0.334665	0.338957	0.33512	0.33519	0.332124	0.350917	0.167057	0.343511	0.33417	0.351757	0.349429	0.170226	0.339775	0.338475	0.340643	0.339544	0.334396	0.332864	0.331187	0.333242	0.331389	0.33195	0.335196	0.335724	0.340392	0.334863	0.351563	0.333587	0.337715
ALE10	0.0407198	0.190672	0.192792	0.292085	0.192871	0.191306	0.196224	0.187513	0.00221752	0.198204	0.198567	0.190708	0.0185283	0.0413548	0.186196	0.198293	0.189346	0.350479	0.197459	0.039618	0.19165	0.193231	0.196645	0.197642	0.192559	0.0231011	0.35569	0.199668	0.192405	0.0718119	0.016364	0.357629	0.191108	0.194217	0.19632	0.193743	0.188317	0.190521	0.191397	0.191433	0.287654	0.192701	0.196276	0.190945	0.19423	0.193523	0.0676605	0.18927	0.196697
HL17(T)	0.021077	0.195195	0.196644	0.29384	0.195694	0.19376	0.19252	0.193211	0.0412547	0.20038	0.196949	0.191851	0.0440667	0.0173088	0.189586	0.197948	0.196153	0.352104	0.199496	0.0212404	0.192069	0.195796	0.198852	0.196431	0.195522	0.0406787	0.353366	0.199296	0.198515	0.0693964	0.0419517	0.357502	0.192465	0.195823	0.197757	0.194868	0.191483	0.194726	0.195696	0.196089	0.287541	0.19407	0.200118	0.191415	0.197113	0.191074	0.0872094	0.195963	0.202092
ALJ5	0.195034	0.127788	0.134294	0.279025	0.0495974	0.130514	0.139995	0.126552	0.194233	0.1379	0.134366	0.0147927	0.195314	0.198465	0.138933	0.135648	0.126477	0.341212	0.135435	0.201307	0.0156248	0.133481	0.137299	0.131479	0.0494277	0.194837	0.346953	0.135334	0.0507455	0.198629	0.19017	0.354804	0.127528	0.132685	0.136025	0.134448	0.126299	0.128563	0.0502241	0.0497221	0.277425	0.0431745	0.0719682	0.013476	0.00259574	0.133879	0.197185	0.126612	0.0404818
ALJ21	0.196664	0.125346	0.138457	0.274802	0.0476499	0.131934	0.145816	0.122401	0.197223	0.136019	0.134915	0.03549	0.196468	0.200752	0.141314	0.130034	0.127247	0.340848	0.136638	0.199822	0.0331344	0.138457	0.135896	0.132067	0.0478261	0.198998	0.344055	0.138344	0.0519955	0.196968	0.194901	0.350039	0.129498	0.136384	0.138468	0.138425	0.126261	0.126633	0.0471592	0.0520309	0.273688	0.0342126	0.0704521	0.0353514	0.0418543	0.135143	0.196906	0.126964	0.00543929
ALJ16	0.203755	0.0840886	0.0954035	0.272808	0.133211	0.0845174	0.101072	0.0842761	0.195041	0.0964513	0.0982673	0.125269	0.19691	0.202851	0.0743425	0.098926	0.0836981	0.338774	0.0968379	0.20227	0.127489	0.0958526	0.100828	0.0983834	0.132577	0.200339	0.347844	0.0994522	0.133045	0.202748	0.196118	0.354299	0.0833953	0.0969063	0.0984762	0.097293	0.0830219	0.0826045	0.133571	0.13478	0.277749	0.132234	0.137885	0.125941	0.127231	0.0920607	0.195985	0.0833984	0.13001
ALE6	0.194071	0.057322	0.0672664	0.275659	0.132138	0.058183	0.0738915	0.0565883	0.192104	0.0683359	0.0589647	0.129848	0.192559	0.194322	0.109536	0.0942883	0.0584594	0.339879	0.0699641	0.19739	0.132641	0.0669514	0.0921386	0.0912018	0.13134	0.195335	0.345705	0.069236	0.130469	0.197769	0.191225	0.352188	0.0609081	0.0711569	0.0677709	0.0641807	0.0575471	0.0590938	0.132283	0.133417	0.273649	0.129849	0.129342	0.129353	0.131988	0.0029113	0.192528	0.0584512	0.134981
ALJ9	0.195063	0.126296	0.135412	0.280044	0.0475225	0.129487	0.141717	0.125174	0.194381	0.136743	0.132577	0.0140731	0.193691	0.197947	0.13779	0.132228	0.126565	0.341685	0.13563	0.200514	0.0137611	0.134116	0.135371	0.131108	0.0473529	0.193651	0.347445	0.137213	0.051258	0.197242	0.190008	0.351492	0.124718	0.132649	0.135331	0.134218	0.124827	0.125853	0.0487081	0.0524112	0.278374	0.04102	0.073811	0.0137117	0.00973435	0.132599	0.197368	0.126621	0.0380053
ALMg13-2	0.196126	0.0720899	0.0240561	0.280554	0.13632	0.0762913	0.044473	0.0708416	0.195873	0.0242904	0.063237	0.130129	0.195077	0.199281	0.108784	0.0889455	0.0733294	0.344109	0.0235906	0.200397	0.131229	0.0224042	0.0894862	0.087318	0.136234	0.195557	0.350352	0.0249442	0.135731	0.198775	0.195963	0.354327	0.0738238	0.0180659	0.0271804	0.028114	0.0693954	0.0721654	0.137028	0.13722	0.277098	0.132922	0.133012	0.130551	0.132792	0.0724273	0.196304	0.0733567	0.135668
ALE30	0.190676	0.0182978	0.0706537	0.273112	0.127896	0.022028	0.0766908	0.0170787	0.188331	0.0727478	0.066695	0.122515	0.18808	0.193916	0.100215	0.089649	0.0140675	0.337636	0.0723595	0.193228	0.121719	0.074905	0.0910557	0.0872673	0.127618	0.191472	0.343827	0.0706552	0.12774	0.192853	0.18824	0.34858	0.0173189	0.0732522	0.0704286	0.0702233	0.0169966	0.0192019	0.128024	0.129948	0.27147	0.128615	0.128581	0.124272	0.125933	0.0616023	0.188727	0.0141644	0.126277
ALJ4	0.195226	0.127731	0.134217	0.279463	0.0490965	0.130522	0.139866	0.126414	0.194381	0.137833	0.134071	0.0143893	0.195453	0.198548	0.138877	0.135115	0.126475	0.341169	0.135291	0.201396	0.0153534	0.133419	0.136687	0.131028	0.048947	0.194909	0.34692	0.135344	0.0503337	0.198605	0.190321	0.354839	0.127446	0.132595	0.136055	0.134407	0.126357	0.128481	0.0496915	0.0496342	0.277643	0.0430096	0.0716794	0.0134699	0.00295073	0.133786	0.197402	0.12661	0.0402613
ALE28	0.191834	0.0190443	0.0710668	0.272504	0.125937	0.022879	0.0765858	0.0149971	0.190071	0.0718878	0.0670172	0.121825	0.187855	0.193329	0.102746	0.0900103	0.0162745	0.342929	0.0734818	0.195112	0.123838	0.07321	0.0911135	0.0847721	0.125701	0.191517	0.345925	0.0737955	0.128399	0.194412	0.189787	0.3484	0.0199275	0.0721398	0.0727996	0.0713951	0.0174796	0.0177168	0.126654	0.130092	0.272865	0.127625	0.129674	0.124043	0.12601	0.0585982	0.192843	0.0163301	0.125404
ALJ12(T)	0.189931	0.122399	0.132439	0.273796	0.0466469	0.125685	0.136996	0.121014	0.190671	0.133822	0.131469	0.00372853	0.189804	0.193451	0.136867	0.13289	0.121372	0.3351	0.130667	0.195963	0.0124274	0.131818	0.133047	0.131043	0.0466589	0.190827	0.341069	0.133247	0.0497977	0.192682	0.189048	0.345072	0.125457	0.13065	0.131302	0.131869	0.121052	0.121967	0.0485801	0.0482496	0.271814	0.0410492	0.0704551	0.0119806	0.0147781	0.131203	0.191227	0.121367	0.0351944
ALJ15	0.192387	0.122498	0.135253	0.277488	0.0474579	0.126291	0.139576	0.122605	0.194396	0.133819	0.134773	0.0118715	0.189588	0.195134	0.13439	0.131656	0.12225	0.340585	0.133446	0.198901	0.0160451	0.133119	0.132779	0.128568	0.0471546	0.192989	0.345127	0.135681	0.0507504	0.195076	0.189416	0.346621	0.125325	0.132451	0.135048	0.134706	0.123345	0.123583	0.0484296	0.0497869	0.276283	0.0383984	0.0711365	0.0142006	0.0193571	0.131087	0.193258	0.122247	0.034164
ALM2(T)	0.19671	0.0725036	0.0287325	0.283715	0.13604	0.0763307	0.0436333	0.071005	0.197232	0.0331223	0.0640511	0.13366	0.195215	0.198785	0.113637	0.0918195	0.0759935	0.343461	0.0314213	0.199688	0.135566	0.0385451	0.0911256	0.0904834	0.135857	0.195877	0.348215	0.0306302	0.137739	0.1952	0.19402	0.355034	0.0757097	0.0327232	0.0309207	0.0308371	0.0705707	0.0748515	0.137075	0.140529	0.279268	0.136107	0.134051	0.134907	0.137499	0.0709212	0.196426	0.0759589	0.13859
ALRh	0.190462	0.120529	0.133131	0.274428	0.0484755	0.123707	0.139909	0.121076	0.191186	0.132185	0.131522	0.0120735	0.190144	0.193119	0.134739	0.130174	0.122474	0.337999	0.128974	0.19556	0.00974875	0.130322	0.134267	0.131107	0.0481478	0.19016	0.342327	0.134759	0.0508197	0.191193	0.188597	0.344735	0.12299	0.129972	0.1326	0.133065	0.121111	0.121938	0.0493701	0.0485232	0.271112	0.0389246	0.071449	0.011095	0.0160672	0.130425	0.192139	0.122409	0.0336506
ARh2(T)	0.194838	0.12764	0.134395	0.274115	0.0466973	0.130874	0.140089	0.12663	0.192155	0.138183	0.134905	0.0491621	0.191208	0.196003	0.139782	0.136134	0.128954	0.336936	0.138925	0.194395	0.0494245	0.137025	0.140881	0.13605	0.0467324	0.196456	0.339435	0.136441	0.00212712	0.194395	0.189006	0.342276	0.136545	0.135202	0.136356	0.135994	0.128533	0.128027	0.0466327	0.0139042	0.269242	0.0542991	0.0707177	0.0505122	0.0518845	0.130977	0.194778	0.128726	0.0512192
AKL9	0.194912	0.0729721	0.028689	0.279785	0.135385	0.0760189	0.0464344	0.0725253	0.193382	0.0234493	0.0649001	0.131909	0.193087	0.195538	0.105714	0.0910615	0.0727113	0.340834	0.0265986	0.197106	0.131175	0.00236121	0.0906057	0.0890094	0.135254	0.191874	0.346438	0.0311874	0.137209	0.195315	0.191893	0.350223	0.0740535	0.023693	0.0318116	0.0293122	0.071703	0.0719943	0.136209	0.136861	0.273447	0.133294	0.132066	0.132588	0.133361	0.0680348	0.195381	0.0725091	0.138385
ALMg9	0.194406	0.0706062	0.0149552	0.284088	0.134098	0.0727876	0.0385204	0.0685609	0.1937	0.0291053	0.0597362	0.130311	0.193191	0.198096	0.11127	0.0929157	0.0717803	0.344302	0.0263924	0.198204	0.132133	0.0309029	0.0946125	0.0906298	0.13384	0.195261	0.346484	0.0144181	0.133892	0.194214	0.194611	0.354407	0.0738453	0.0241483	0.0139099	0.0179986	0.0674589	0.0724913	0.134842	0.137016	0.277409	0.130352	0.131779	0.130002	0.132107	0.0703243	0.192425	0.0716455	0.137728
ALE11	0.0410332	0.191183	0.194722	0.297371	0.193882	0.196173	0.196658	0.189158	0.0248691	0.197694	0.200182	0.192025	0.027021	0.0431983	0.193302	0.197901	0.192637	0.353047	0.200664	0.0429644	0.19318	0.194865	0.199947	0.197561	0.193587	0.0281481	0.355985	0.198989	0.195152	0.0752313	0.0239808	0.36396	0.194194	0.193156	0.198165	0.195676	0.18962	0.189495	0.192279	0.195347	0.291068	0.195837	0.198533	0.193591	0.196833	0.197345	0.0728383	0.192502	0.197226
ALJ20	0.196378	0.125357	0.138348	0.274487	0.0472554	0.13195	0.145681	0.122418	0.196905	0.135868	0.134682	0.0350743	0.195991	0.200395	0.1411	0.12976	0.126752	0.340722	0.136286	0.199981	0.0329084	0.138372	0.135591	0.131858	0.0474307	0.19863	0.344197	0.13828	0.0515507	0.19678	0.194511	0.349801	0.129195	0.136255	0.13829	0.138283	0.126225	0.126312	0.0469199	0.0517512	0.27398	0.0341603	0.070346	0.0351134	0.0416265	0.135108	0.196525	0.126503	0.00566631
AKL6	0.193674	0.0722758	0.0220073	0.280744	0.135255	0.0751171	0.0410533	0.0702276	0.193329	0.0304638	0.0595253	0.132079	0.191859	0.197092	0.112502	0.0953368	0.072374	0.340475	0.0268331	0.195901	0.133	0.0335138	0.0954864	0.0924226	0.135239	0.194097	0.345811	0.0192994	0.134126	0.194241	0.192113	0.352904	0.0759255	0.029465	0.0199472	0.0115643	0.0695415	0.0736575	0.137437	0.137325	0.277224	0.133508	0.128532	0.134443	0.134035	0.0675687	0.193603	0.0721611	0.137613
ALJ8	0.1899	0.122286	0.132399	0.273899	0.0466735	0.125681	0.137209	0.120889	0.190726	0.133855	0.131395	0.00364784	0.189532	0.19343	0.137126	0.132793	0.121368	0.33519	0.130536	0.19628	0.012603	0.13171	0.133084	0.130905	0.046484	0.192091	0.340965	0.133103	0.0501469	0.192661	0.188865	0.345305	0.125221	0.130611	0.131	0.131792	0.12095	0.121889	0.0488417	0.0485354	0.271724	0.0412922	0.0710956	0.0122712	0.0146817	0.131173	0.19159	0.121424	0.0362204
AL5	0.195018	0.12762	0.134313	0.279104	0.0492656	0.13044	0.140006	0.12647	0.194287	0.13761	0.134069	0.0146585	0.195372	0.198478	0.138925	0.135786	0.126695	0.341357	0.135303	0.201283	0.0153946	0.133342	0.137358	0.131549	0.0491048	0.194851	0.346876	0.135264	0.0508531	0.198825	0.190298	0.355127	0.12756	0.132659	0.136064	0.134491	0.126337	0.128517	0.049873	0.0496419	0.277597	0.0428844	0.0715807	0.0134247	0.00256441	0.133816	0.197478	0.12679	0.0402788
ALE22	0.191835	0.0160485	0.0679196	0.270865	0.124257	0.0188301	0.0753687	0.00210422	0.187573	0.070094	0.0641275	0.120129	0.18743	0.193732	0.103135	0.0889122	0.015494	0.337026	0.0698994	0.195886	0.122147	0.072448	0.0906207	0.0863248	0.124108	0.19176	0.341665	0.0696813	0.126604	0.192702	0.188754	0.346607	0.0206133	0.0715701	0.0690785	0.0683554	0.0139848	0.018467	0.125332	0.127673	0.272744	0.129345	0.12582	0.123547	0.126288	0.0570765	0.188368	0.0155408	0.12214
Trs. sibirica A12(T)	0.384306	0.373438	0.373966	0.364845	0.370924	0.378346	0.375913	0.370731	0.381016	0.378893	0.374457	0.374822	0.381399	0.388301	0.36708	0.372642	0.374235	0.305066	0.379394	0.392272	0.373742	0.371979	0.369738	0.372468	0.370132	0.380825	0.310542	0.378593	0.371993	0.383721	0.3809	0.317974	0.376246	0.372843	0.374767	0.372023	0.371753	0.374217	0.371369	0.375267	0.350575	0.372643	0.376372	0.377721	0.381164	0.374895	0.380318	0.373921	0.374672
E. haloalkaliphila ATCC51935(T)	0.364327	0.35073	0.355044	0.353375	0.34887	0.356353	0.356812	0.350878	0.368333	0.358151	0.353329	0.354539	0.365683	0.365062	0.351965	0.357682	0.353676	0.287382	0.358113	0.370818	0.352342	0.353715	0.356154	0.355383	0.348986	0.365855	0.291725	0.360533	0.352831	0.368567	0.36656	0.289033	0.355319	0.355417	0.355136	0.353981	0.352175	0.35244	0.349702	0.352442	0.34617	0.353052	0.356361	0.357591	0.361604	0.354904	0.362447	0.353664	0.35269
Ths. halophila HL3(T)	0.404315	0.404255	0.408354	0.415965	0.404857	0.409295	0.413985	0.402212	0.405641	0.40954	0.41135	0.405412	0.406451	0.407872	0.401793	0.412291	0.406637	0.390713	0.410512	0.411753	0.40577	0.408194	0.409973	0.40952	0.404707	0.40787	0.397912	0.411902	0.40307	0.4063	0.404396	0.391797	0.408603	0.406623	0.408211	0.406808	0.402069	0.404412	0.405355	0.403038	0.417194	0.408735	0.410527	0.408937	0.410093	0.409042	0.409931	0.406249	0.412288
A. ehrlichii MLHE-1(T)	0.406433	0.401411	0.402622	0.407226	0.40369	0.40664	0.403968	0.404103	0.404291	0.400795	0.40511	0.40347	0.406065	0.406184	0.404736	0.41049	0.407574	0.395883	0.401416	0.398831	0.403592	0.410284	0.410692	0.410433	0.404262	0.404088	0.393302	0.406351	0.400647	0.402125	0.405618	0.393683	0.404383	0.40928	0.402612	0.401311	0.402319	0.402009	0.405948	0.398808	0.410451	0.399811	0.400112	0.403617	0.408645	0.403836	0.400948	0.407281	0.401052
H. halophila SL1(T)	0.416595	0.420277	0.423825	0.420955	0.41903	0.424196	0.421834	0.420824	0.421499	0.421936	0.419501	0.418282	0.420893	0.416341	0.413628	0.418459	0.421357	0.406279	0.42326	0.420554	0.416783	0.421738	0.418992	0.417756	0.41895	0.422602	0.405896	0.427586	0.417458	0.423043	0.420111	0.410752	0.417475	0.423	0.423418	0.421514	0.420745	0.418722	0.418875	0.41874	0.421495	0.421432	0.423882	0.418049	0.423069	0.419122	0.417391	0.421001	0.422275
[truncated: 32 more columns]
